# Supplementary material for: Local Electrical Dyssynchrony during Atrial Fibrillation: Theoretical Considerations and Initial Catheter Ablation Results
Source: PLoS One. 2016 Oct 25;11(10):e0164236. doi: 10.1371/journal.pone.0164236 (PMC5079563; doi:10.1371/journal.pone.0164236)
Supplement: S1 File — (ZIP) [file pone.0164236.s004.zip]

Archive with 4 entries (4 files):
- Data used in Figure 4.xlsx
- Data used in Figure 5.xlsx
- Data used in Figure 6.xlsx
- Data used in Figure 2.xlsx
