# Supplementary material for: Local Electrical Dyssynchrony during Atrial Fibrillation: Theoretical Considerations and Initial Catheter Ablation Results
Source: PLoS One. 2016 Oct 25;11(10):e0164236. doi: 10.1371/journal.pone.0164236 (PMC5079563; doi:10.1371/journal.pone.0164236)
Supplement: S1 File — (ZIP) [file pone.0164236.s004.zip › Data used in Figure 4.xlsx]

## Sheet: Arkusz1
PtId	% area
1	5.62
2	7.1
3	8.14
4	6.83
5	5.69
6	8.22
7	5.99
8	4.25
9	4.91
10	5.33
11	5.48
12	12.47
13	10
14	5.53
15	4.91
16	3
17	9.13
18	4.2
