# Supplementary material for: Local Electrical Dyssynchrony during Atrial Fibrillation: Theoretical Considerations and Initial Catheter Ablation Results
Source: PLoS One. 2016 Oct 25;11(10):e0164236. doi: 10.1371/journal.pone.0164236 (PMC5079563; doi:10.1371/journal.pone.0164236)
Supplement: S1 File — (ZIP) [file pone.0164236.s004.zip › Data used in Figure 5.xlsx]

## Sheet: Values_per_DP
Dp_Id	Dyssynchrony	CFAE	Amplitude
162	0.696655	803.037	0.180219
161	0.631585	802.927	0.205226
165	0.633015	779.995	0.237302
80	0.640429	730.548	0.238139
163	0.697892	722.635	0.186132
164	0.732061	722.585	0.15847
98	0.622575	701.548	0.208132
122	0.62774	685.627	0.364972
201	0.779988	663.509	0.166059
141	0.6375	657.655	0.195892
165	0.694908	656.985	0.176305
140	0.580535	654.93	0.242643
73	0.717404	645.777	0.642634
78	0.694141	596.253	0.231723
167	0.829817	591.341	0.142049
71	0.665583	577.651	0.261892
200	0.685161	570.209	0.185638
54	0.321072	548.001	0.25988
70	0.422506	537.443	0.530469
74	0.680166	537.233	0.604973
121	0.625867	537.198	0.260974
71	0.492735	530.54	0.216553
96	0.415287	520.767	0.243553
17	0.901276	515.29	0.211466
238	0.452552	499.746	0.317886
72	0.692593	495.115	0.413798
177	0.519515	462.091	0.320132
55	0.666108	456.101	0.236476
38	0.808754	424.212	0.238467
102	0.746185	403.712	0.207967
95	0.377635	398.779	0.296384
164	0.55146	398.403	0.449471
100	0.437592	396.781	0.513392
166	0.703618	396.084	0.281303
99	0.437621	391.079	0.219638
176	0.541688	388.819	0.238973
56	0.302956	387.448	0.199636
259	0.660945	383.8	0.617467
133	0.680272	377.57	0.284719
155	0.497232	374.048	0.253718
114	0.669764	369.32	0.214221
53	0.611624	368.227	0.842468
44	0.678054	361.514	0.240135
66	0.537865	359.966	0.19147
98	0.377976	356.697	0.432551
79	0.582173	346.366	0.403631
120	0.741721	345.304	0.294805
161	0.789221	341.183	0.252215
67	0.665084	339.769	0.268631
113	0.752323	328.122	0.227137
97	0.442787	320.852	0.401548
53	0.37856	319.467	0.31547
45	0.670124	316.52	0.208806
169	0.75154	315.517	0.324221
54	0.582247	313.484	0.47155
115	0.589229	313.386	0.236303
55	0.304455	311.973	0.353717
34	0.313366	299.398	0.296216
165	0.66295	297.125	0.388636
127	0.668969	293.065	0.418304
69	0.391286	282.168	0.605726
218	0.684062	280.781	0.288638
123	0.488321	279.712	0.243889
181	0.527772	278.474	0.255056
5	0.382165	278.429	0.875633
167	0.661201	270.565	0.228889
132	0.566811	270.537	0.293134
57	0.727119	269.634	0.219808
86	0.256633	266.676	0.235133
58	0.0542913	265.454	0.389559
183	0.505376	262.421	0.393962
12	0.234213	260.422	0.412053
91	0.513263	255.804	0.289973
46	0.602025	255.036	0.597638
87	0.532543	247.822	0.264224
11	0.38155	246.037	0.242722
47	0.233975	239.018	0.260717
188	0.76383	236.556	0.240639
75	0.423285	236.049	0.237045
158	0.29123	234.694	0.310806
113	0.854577	234.672	0.49072
168	0.734791	234.269	0.282219
121	0.753133	233.211	0.499886
136	0.577938	232.564	0.404472
74	0.791188	232.534	0.212143
14	0.271073	231.275	0.375636
118	0.161418	230.181	0.482885
66	0.635183	223.985	0.24322
199	0.555873	223.902	0.384135
192	0.508953	222.019	0.184967
59	0.0313172	221.185	0.907969
60	0.0316976	221.089	0.889386
163	0.428687	221.069	0.213221
56	0.6257	219.396	0.240303
0	0.422923	218.727	1.19022
12	0.519889	217.702	0.545133
67	0.609123	216.693	0.36864
6	0.403356	216.078	1.72789
68	0.625243	215.955	0.2118
75	0.562437	215.074	0.33405
106	0.452711	213.971	0.193469
53	0.77519	213.519	0.185471
184	0.440618	210.764	0.29672
99	0.248717	208.551	2.13172
178	0.491077	207.727	0.370555
7	0.154065	207.236	0.386635
119	0.412508	205.974	0.204725
88	0.612854	205.96	0.308802
108	0.103433	205.947	1.74496
66	0.675476	205.016	0.295222
41	0.0558284	204.382	1.71472
116	0.288721	204.279	0.298887
149	0.664723	202.455	0.247882
163	0.0669327	201.808	0.36972
1	0.347174	201.473	1.7793
56	0.575035	201.347	0.273801
62	0.530566	201.322	0.260221
125	0.735853	201.057	0.907977
151	0.535794	199.898	1.3433
89	0.649903	195.814	0.263303
28	0.479437	194.983	2.75989
66	0.676051	194.95	0.253298
68	0.579404	194.655	0.240138
159	0.0859065	194.177	0.326805
150	0.529679	193.709	0.503215
106	0.520183	192.235	0.247307
91	0.545433	191.996	0.35881
10	0.216812	191.537	0.654226
150	0.326675	191.501	0.506055
133	0.122633	191.423	0.685387
131	0.484649	191.088	0.537473
84	0.592391	190.423	0.29981
68	0.645866	190.111	0.27047
39	0.729981	189.287	0.384046
101	0.483942	188.852	0.575221
24	0.565384	186.579	0.272466
157	0.57219	186.462	0.439061
237	0.471814	186.311	0.37605
13	0.103474	185.76	3.3433
144	0.644043	185.719	0.309219
134	0.62733	185.459	0.199051
57	0.351781	184.972	0.433474
14	0.457462	184.882	0.234716
88	0.164531	184.227	0.369797
75	0.474443	184.058	0.258303
95	0.270362	183.326	1.21354
116	0.626432	183.11	0.273471
38	0.601569	182.983	0.27047
166	0.0642806	182.33	0.464633
163	0.632163	182.24	0.28597
99	0.685453	181.543	0.247805
13	0.262879	181.44	0.230471
78	0.0709668	180.277	0.841471
263	0.587784	179.464	0.477308
16	0.168201	179.159	0.47272
250	0.615491	178.354	0.412549
126	0.622453	177.696	0.357638
81	0.364172	176.869	0.306137
54	0.553857	176.099	0.365222
79	0.4458	175.025	0.581464
0	0.611038	174.982	0.270714
83	0.0655504	174.676	2.43314
46	0.235456	174.643	0.772387
15	0.148702	174.446	0.402303
69	0.763193	174.228	0.341471
12	0.300223	173.596	0.178886
111	0.02673	173.54	2.16864
66	0.332461	173.317	0.35405
85	0.702756	173.118	0.344554
29	0.487457	172.971	4.66572
179	0.364603	172.577	0.215635
161	0.773438	171.443	0.323893
52	0.467264	171.202	0.269226
120	0.828564	170.772	0.180303
15	0.136894	170.248	1.53105
174	0.156006	169.671	0.532799
157	0.0585767	169.158	0.63914
139	0.392858	169	0.402723
139	0.497505	168.549	0.23497
119	0.0889641	168.445	1.4018
125	0.365028	168.346	0.330635
139	0.749059	168.121	0.482053
87	0.249522	168.048	0.33639
21	0.417297	167.651	0.787633
216	0.203925	167.117	0.299886
0	0.671972	166.856	0.198217
14	0.126137	166.678	0.301554
164	0.0293085	166.658	1.21755
99	0.27101	166.354	0.54289
103	0.292712	166.04	1.94538
138	0.460859	165.755	0.256727
194	0.461229	165.214	0.924217
33	0.0727535	165.141	1.13447
256	0.893998	164.277	0.183304
126	0.686195	164.076	0.847806
239	0.339353	163.359	0.352725
173	0.126978	163.083	1.05422
170	0.0794768	162.888	1.34755
112	0.0353366	162.868	2.85747
126	0.376813	162.478	0.275965
40	0.124894	162.427	0.342634
228	0.0848085	162.417	1.39355
217	0.754418	162.069	0.572469
82	0.389345	162.028	0.281311
183	0.630882	162.003	0.257807
41	0.0280673	161.874	0.40772
131	0.488001	161.836	0.260056
21	0.0273333	161.309	1.30255
106	0.727148	160.937	0.907054
148	0.408187	160.677	0.517052
175	0.488647	160.477	0.356305
124	0.456496	160.316	0.325549
90	0.426713	160.306	0.407471
24	0.333419	160.048	0.335714
205	0.636285	159.939	0.202888
175	0.150219	159.845	1.08022
165	0.0334323	159.845	1.1073
24	0.318713	159.213	0.2898
13	0.147412	159.086	1.46413
106	0.0986116	158.86	0.698552
14	0.104521	158.832	3.68947
141	0.346572	158.601	0.346057
139	0.363778	157.421	0.517303
240	0.474871	157.297	0.401471
6	0.0791178	156.628	1.52889
8	0.0813261	156.589	1.34014
130	0.184829	156.585	0.410716
34	0.632921	156.55	0.978137
21	0.425113	156.207	3.06613
67	0.744837	155.96	0.579135
178	0.637643	155.842	0.354808
49	0.0508506	155.478	0.208888
20	0.414877	155.195	4.13672
111	0.767403	155.173	0.39697
39	0.230843	154.926	0.517311
189	0.278867	154.839	1.06697
160	0.524336	154.82	0.72922
98	0.476641	154.665	0.168884
174	0.731698	154.524	0.213722
95	0.381929	153.865	0.520055
11	0.407608	153.766	0.208972
62	0.631543	153.345	0.263888
73	0.439944	153.325	0.580556
148	0.584682	153.229	0.635717
106	0.545485	153.128	0.222641
8	0.0748585	152.931	0.552887
99	0.817064	152.892	0.259555
9	0.0550285	152.786	0.766813
217	0.228493	152.778	0.652054
1	0.135866	152.555	0.94664
55	0.419679	152.266	0.322301
30	0.475167	151.988	3.73539
8	0.082891	151.946	2.3838
9	0.42764	151.813	0.224553
123	0.331745	151.322	0.234052
217	0.228665	151.19	0.380971
211	0.187373	151.162	0.435972
107	0.119923	151.162	2.53997
130	0.412967	151.032	0.281392
161	0.237994	150.774	0.286135
158	0.822027	150.453	0.320302
94	0.272882	150.396	0.458717
58	0.693708	150.349	0.326632
171	0.0830462	150.311	0.611966
116	0.0398895	150.179	1.79372
7	0.38603	149.857	1.90722
105	0.0688863	149.812	1.30347
92	0.731837	149.555	0.260134
111	0.645383	149.46	0.26255
0	0.162553	149.46	0.636386
151	0.513084	149.432	0.611799
97	0.559828	149.358	0.479469
176	0.563718	149.302	0.629056
69	0.0288029	148.616	1.02247
218	0.238343	148.495	0.33714
129	0.444373	148.022	1.20606
109	0.0522273	147.855	2.72138
174	0.587788	147.493	0.327385
126	0.641331	147.485	1.47864
216	0.160506	147.338	1.35089
158	0.062707	147.299	0.413727
156	0.0517082	147.085	1.20864
55	0.432564	146.752	0.744054
42	0.0255549	146.687	1.26239
40	0.056964	146.51	2.37771
81	0.525674	146.501	0.244385
22	0.0297929	146.237	2.7073
132	0.401761	146.2	1.71956
28	0.600041	146.055	0.458725
105	0.601702	145.982	0.341713
106	0.552411	145.908	0.203138
90	0.329484	145.545	0.481555
47	0.672498	145.135	0.385223
61	0.0587368	144.883	0.523633
7	0.0805595	144.799	1.92372
77	0.0340566	144.775	1.58105
185	0.586622	144.735	0.289635
169	0.0670783	144.707	2.40172
130	0.440149	144.589	1.07588
110	0.0305827	144.462	3.6008
10	0.0504955	144.453	0.5808
31	0.484472	143.589	1.87055
0	0.153704	143.524	0.530965
2	0.314966	143.506	1.9868
86	0.437621	143.497	0.338966
63	0.401799	143.488	0.286797
43	0.542156	143.086	0.4903
119	0.764515	142.666	0.275388
172	0.851086	142.586	0.250473
219	0.226497	142.407	1.54614
152	0.420841	142.371	0.799802
85	0.559867	142.273	0.323639
114	0.054161	142.219	1.69955
115	0.029447	142.085	1.7928
74	0.0431469	142.076	0.623807
113	0.0376259	141.978	2.70072
42	0.0358846	141.795	0.675044
64	0.784316	141.692	0.210045
8	0.226371	141.69	1.1473
104	0.0613807	141.628	1.43088
44	0.0263211	141.532	2.40339
66	0.471393	141.487	0.779716
111	0.481979	141.451	0.436717
102	0.474137	141.005	1.20755
125	0.436586	140.979	1.15922
98	0.214847	140.865	3.53372
60	0.502021	140.843	0.578219
146	0.357755	140.654	0.726964
128	0.483203	140.47	0.422633
127	0.457298	140.47	4.12539
43	0.303083	140.294	0.38989
231	0.349589	140.163	0.855715
43	0.158737	140.163	0.453219
76	0.0394852	140.144	1.4623
71	0.647709	140.04	0.364464
22	0.426025	139.808	0.896891
39	0.057225	139.678	0.628464
126	0.44805	139.662	3.6963
204	0.624702	139.637	0.530217
190	0.547798	139.618	0.245959
103	0.118526	139.29	0.88989
102	0.154182	139.171	0.993217
13	0.124993	138.687	0.49147
164	0.351227	138.411	0.602468
271	0.290574	138.328	0.598971
128	0.600345	138.178	0.237554
68	0.0322641	137.867	1.35856
255	0.72561	137.591	1.35006
235	0.573246	137.428	0.29022
178	0.456253	137.384	0.203222
132	0.559077	137.363	0.276634
183	0.251577	137.277	0.374807
172	0.0804732	137.152	0.43689
164	0.579172	137.091	0.695638
7	0.0778396	136.762	3.06414
139	0.442715	136.712	0.301137
42	0.509047	136.608	0.216052
119	0.682588	136.263	0.22155
9	0.200925	136.194	1.47239
78	0.433652	136.143	0.429555
168	0.606168	135.85	0.330892
79	0.770189	135.737	0.262639
74	0.677106	135.584	0.385727
13	0.165252	135.537	0.581388
35	0.534547	135.346	0.763552
75	0.305376	135.084	0.341634
5	0.0594011	135.007	0.472552
35	0.602553	134.973	0.482549
135	0.604815	134.513	0.610967
27	0.726202	134.457	0.233637
105	0.580691	134.319	0.523966
3	0.208121	134.27	0.783887
43	0.0258407	134.194	2.75188
124	0.44914	134.077	0.609797
137	0.629696	133.906	0.245221
45	0.217418	133.889	1.03588
84	0.0500687	133.753	1.88197
97	0.23955	133.477	3.71422
75	0.0629445	133.186	0.78847
164	0.636981	133.168	0.37439
4	0.374842	133.069	0.603889
70	0.0256977	133.069	2.04097
203	0.279443	132.952	0.382472
173	0.432479	132.809	0.415382
74	0.345194	132.711	0.365054
123	0.192544	132.465	3.28014
3	0.175035	132.16	0.420634
215	0.251607	132.119	0.43397
67	0.741483	132.006	0.307805
218	0.197598	131.982	0.530301
86	0.344665	131.828	0.393725
77	0.687543	131.695	0.398809
195	0.472161	131.661	1.71689
3	0.302536	131.58	2.29672
149	0.410158	131.556	0.453384
139	0.484722	131.38	0.561211
82	0.650541	131.279	0.346891
46	0.116721	131.064	6.45588
190	0.266163	131.028	2.38714
117	0.0497279	130.835	3.3163
139	0.741268	130.777	0.22172
196	0.382384	130.711	0.371635
49	0.736468	130.704	0.340548
133	0.657399	130.695	0.502551
147	0.583895	130.663	0.33372
174	0.588929	130.543	0.736216
74	0.370664	130.438	1.04338
148	0.782706	130.196	0.629303
97	0.483377	130.171	0.285968
90	0.635392	130.024	0.400467
10	0.832903	129.86	0.35747
81	0.399656	129.778	0.773481
5	0.533643	129.771	0.320137
86	0.657904	129.516	1.05522
123	0.615483	129.45	0.225632
65	0.538158	129.442	0.511299
2	0.479371	129.125	0.370216
51	0.132526	128.827	0.999886
120	0.249712	128.699	1.23313
77	0.631855	128.637	0.267799
71	0.0257749	128.625	2.84506
264	0.40811	128.255	0.299299
227	0.0783965	128.069	1.84614
194	0.425274	127.64	0.367383
162	0.672897	127.562	0.338641
195	0.377263	127.546	0.725054
2	0.112141	127.417	0.714633
45	0.0361913	127.368	3.12597
40	0.725304	127.248	0.492144
96	0.219358	127.161	2.95231
183	0.218969	127.014	0.622472
95	0.26857	126.947	0.466555
78	0.482515	126.876	0.54214
44	0.197362	126.868	0.747724
159	0.159388	126.805	0.504219
37	0.53832	126.741	0.391805
176	0.246203	126.74	0.34463
11	0.118202	126.519	2.36555
57	0.0350846	126.495	6.06572
16	0.442278	126.017	1.07896
49	0.55935	125.974	0.499802
138	0.466355	125.894	0.67731
0	0.0660746	125.892	2.05305
185	0.493705	125.837	0.624886
133	0.307849	125.744	0.214223
166	0.391972	125.603	0.619553
48	0.112077	125.439	8.41613
132	0.685854	125.401	0.19563
94	0.38903	125.401	1.1113
34	0.0839423	125.385	1.57648
74	0.0934125	125.104	6.12322
121	0.628218	124.854	0.355225
38	0.272542	124.839	0.291306
56	0.0344712	124.807	9.41922
49	0.733699	124.781	0.451391
134	0.340952	124.441	0.443802
129	0.344631	124.409	0.406888
206	0.724561	124.207	0.35172
163	0.601735	123.871	2.09638
14	0.451443	123.679	2.5128
149	0.627315	123.528	0.278473
119	0.271929	123.38	1.50963
144	0.415235	123.356	0.348139
100	0.280309	123.218	1.17364
164	0.397	122.943	0.743306
40	0.215088	122.942	0.790047
77	0.496285	122.865	0.446383
181	0.159654	122.748	1.00688
162	0.444503	122.685	0.185555
163	0.486404	122.57	0.529635
95	0.576802	122.336	0.346387
159	0.560075	122.2	2.52355
51	0.694761	122.074	0.293048
20	0.384443	122.022	1.32763
148	0.587456	121.983	0.545797
16	0.683097	121.937	0.37247
138	0.463438	121.698	0.517797
177	0.687166	121.648	0.553548
20	0.0273014	121.413	2.52464
182	0.169991	121.277	0.854546
78	0.623106	121.183	0.198229
163	0.252034	121.043	0.934802
96	0.190989	120.96	0.607712
122	0.762408	120.944	2.01614
105	0.495846	120.721	0.573301
18	0.842744	120.661	1.02055
36	0.485446	120.506	0.614972
47	0.526716	120.274	0.435387
66	0.285967	120.264	1.02572
62	0.398754	120.251	1.0983
117	0.258956	120.067	0.486636
106	0.48794	119.939	0.356888
123	0.483183	119.901	0.938718
256	0.684775	119.795	1.16664
102	0.279987	119.79	3.26573
39	0.471426	119.626	0.475052
29	0.574104	119.604	0.466143
140	0.684794	119.529	0.63814
12	0.119732	119.44	1.90464
165	0.695865	119.373	0.404221
176	0.135613	119.291	0.956388
100	0.47396	119.119	0.887555
78	0.39561	119.045	0.577975
204	0.452834	118.956	1.35788
48	0.173898	118.941	8.28738
21	0.231283	118.772	0.507891
14	0.535349	118.747	0.440226
17	0.464198	118.591	1.35464
182	0.550556	118.539	0.567388
73	0.0297066	118.494	3.71272
15	0.671755	118.427	0.447479
8	0.103423	118.248	1.14239
127	0.692582	118.237	0.648888
67	0.612417	118.215	0.357305
84	0.722995	117.794	0.283552
110	0.335174	117.782	1.2893
10	0.132134	117.76	1.1318
2	0.449476	117.617	0.591805
75	0.619466	117.444	0.476143
80	0.409124	117.436	0.46639
83	0.641846	117.371	0.481804
62	0.385528	117.136	0.361221
105	0.692289	117.116	0.611471
26	0.700979	117.092	0.253387
151	0.292313	116.794	1.08897
49	0.616655	116.674	0.596886
12	0.17449	116.674	0.839803
98	0.292167	116.461	0.337972
58	0.297453	116.314	2.2413
205	0.742447	116.144	0.383631
64	0.502778	116.109	0.6853
23	0.0319018	116.107	2.6658
146	0.691398	115.92	0.335218
124	0.669241	115.918	0.3283
72	0.398414	115.869	0.285558
59	0.689067	115.818	0.347216
127	0.503298	115.522	0.419716
95	0.382059	115.5	1.88796
4	0.292427	115.461	0.219053
164	0.614307	115.457	1.43297
152	0.423999	115.426	0.61764
62	0.525601	115.414	0.197721
224	0.66815	115.351	0.60614
96	0.262293	115.312	0.475054
24	0.723343	115.116	0.554804
189	0.704318	114.945	0.306554
5	0.068554	114.923	0.921298
31	0.220214	114.908	0.299469
38	0.620351	114.745	0.370806
159	0.662539	114.653	0.264295
120	0.74225	114.482	0.597811
11	0.662617	114.286	1.6118
38	0.743089	114.033	0.411725
72	0.79335	113.606	0.740639
120	0.399801	113.513	0.535136
120	0.470739	113.259	0.477885
15	0.430049	113.15	1.58422
6	0.0580376	113.008	2.41572
50	0.452	112.776	0.740557
106	0.645483	112.671	0.35864
19	0.0331712	112.664	3.76013
147	0.688659	112.537	0.368889
63	0.472937	112.523	0.350639
143	0.668854	112.437	0.41113
3	0.396396	112.383	1.43131
36	0.696569	112.277	1.35197
40	0.42597	112.235	0.638969
58	0.704597	112.209	0.24914
58	0.03125	112.207	5.80256
83	0.468198	111.988	1.45438
167	0.484234	111.949	1.52213
27	0.54955	111.877	0.309466
4	0.0454201	111.863	0.954473
103	0.71186	111.778	0.302633
147	0.535781	111.651	0.25563
187	0.593424	111.617	0.236048
51	0.492759	111.47	0.516805
55	0.514333	111.208	0.451724
76	0.744461	111.077	0.531306
108	0.478435	110.945	0.255969
153	0.804557	110.929	0.279884
131	0.542462	110.783	0.374461
76	0.605569	110.712	0.267309
180	0.164454	110.641	0.517214
47	0.127411	110.578	7.0818
162	0.283208	110.565	0.513311
119	0.761174	110.558	0.581553
44	0.163474	110.405	1.11656
168	0.732614	110.385	0.399305
35	0.457008	110.329	0.298386
97	0.173835	110.325	0.519554
213	0.411213	110.004	0.402387
26	0.0970988	109.978	1.36855
57	0.309161	109.803	1.40663
166	0.322413	109.789	0.695798
157	0.488758	109.705	0.520887
124	0.310066	109.541	0.895805
70	0.403015	109.514	0.326973
25	0.0403549	109.459	2.33789
151	0.517571	109.212	0.301392
220	0.855374	109.077	0.218307
44	0.763807	109.017	0.326385
153	0.447232	108.94	0.952217
211	0.406367	108.896	1.3633
211	0.518986	108.872	0.351718
34	0.521588	108.858	0.323059
41	0.0271722	108.768	1.38122
154	0.246912	108.391	1.28164
170	0.690713	108.33	0.618217
87	0.147637	108.312	1.80388
196	0.62907	108.29	0.42747
63	0.641547	108.278	0.491727
1	0.0967173	108.141	1.3553
102	0.746308	107.966	0.323133
96	0.491553	107.937	0.464968
3	0.423319	107.859	0.38014
143	0.728814	107.832	0.64548
164	0.249965	107.773	1.05614
51	0.510319	107.717	0.399475
85	0.072423	107.371	2.5613
40	0.0222492	107.338	1.30956
97	0.72915	107.291	0.243472
104	0.461243	107.286	0.290052
51	0.428183	107.28	0.637469
50	0.791801	107.212	0.23646
101	0.281297	107.152	2.69788
152	0.27993	107.092	1.00414
90	0.418349	106.952	0.81031
155	0.0563923	106.903	1.22988
88	0.203152	106.842	0.542809
61	0.548841	106.761	0.588804
87	0.469968	106.721	0.77022
91	0.648775	106.6	0.394712
212	0.187943	106.527	0.956217
84	0.556533	106.501	0.617633
49	0.121204	106.501	6.18105
15	0.412314	106.321	0.561389
150	0.414028	106.273	0.581807
210	0.606138	106.262	0.247803
135	0.536031	106.222	0.226219
191	0.462058	106.182	0.358139
215	0.146418	106.051	2.30713
264	0.578663	105.976	0.599386
31	0.211739	105.906	0.561719
200	0.272488	105.815	0.394302
107	0.434293	105.724	0.343971
165	0.117448	105.704	0.959885
171	0.596438	105.625	0.490217
18	0.0753298	105.566	2.13131
181	0.725135	105.559	0.586716
132	0.198365	105.385	0.244555
157	0.623007	105.362	0.805972
3	0.164893	105.356	0.303472
20	0.602917	105.231	0.505058
93	0.412312	105.219	0.359138
6	0.615718	105.127	0.36497
115	0.494803	105.074	0.49088
183	0.750725	105.033	0.233467
7	0.67001	105.013	0.58447
20	0.42162	104.969	0.310966
137	0.397426	104.858	1.77355
202	0.741816	104.84	0.408976
83	0.135934	104.81	2.29747
265	0.615762	104.779	0.493385
158	0.575923	104.707	0.22639
137	0.57174	104.694	0.208387
22	0.241974	104.688	0.697469
11	0.134187	104.642	0.29422
56	0.554355	104.552	0.841222
39	0.626091	104.506	0.210475
149	0.549404	104.445	0.70472
3	0.0517207	104.429	1.96139
35	0.239078	104.312	0.926974
122	0.134884	104.301	1.08105
142	0.676226	104.235	0.274305
137	0.635855	104.202	0.446971
133	0.525564	104.163	0.644719
27	0.0991171	104.112	2.38188
21	0.280362	104.054	0.471804
0	0.346277	103.957	0.645638
84	0.462627	103.763	0.90831
129	0.369092	103.724	0.616725
127	0.434292	103.691	0.408717
150	0.59168	103.685	1.02638
43	0.838496	103.66	0.256808
130	0.525597	103.577	0.325803
196	0.370926	103.475	0.758883
169	0.300036	103.373	0.373637
41	0.202694	103.362	0.882802
76	0.556297	103.194	0.808879
82	0.362016	103.122	0.763217
135	0.324198	103.066	0.625893
32	0.0925551	102.939	0.436475
23	0.257831	102.89	0.921552
141	0.685293	102.877	0.689217
151	0.362516	102.817	2.1663
67	0.437391	102.807	0.408803
88	0.586946	102.786	0.536227
114	0.582269	102.741	0.787135
189	0.626731	102.677	0.8063
69	0.619429	102.657	1.38397
65	0.676944	102.575	0.317474
42	0.381435	102.568	0.667053
86	0.463872	102.492	0.42805
158	0.560582	102.485	0.218633
22	0.459449	102.463	0.44339
24	0.0364836	102.364	2.75863
26	0.0371065	102.3	0.780899
110	0.285958	102.249	0.311724
4	0.196177	102.249	1.02163
132	0.593152	102.243	0.378304
31	0.549826	102.217	0.353386
121	0.277652	102.185	0.633802
52	0.0502405	102.173	4.2968
35	0.747708	102.134	0.522217
176	0.751817	102.09	0.441383
135	0.573416	102.081	1.14972
55	0.0350672	102	8.65663
208	0.66044	101.972	0.579386
167	0.609567	101.972	0.612384
11	0.35569	101.956	3.02839
199	0.407293	101.949	0.601555
63	0.530543	101.892	0.698466
154	0.402947	101.815	2.45106
277	0.720056	101.809	1.23705
41	0.529637	101.777	0.341141
62	0.538428	101.745	0.649053
198	0.585947	101.592	1.44522
174	0.490782	101.575	0.650716
28	0.0800387	101.512	2.15697
57	0.604118	101.424	1.08238
73	0.119359	101.316	4.95247
230	0.526708	101.31	0.419558
104	0.561614	101.291	0.360807
127	0.436819	101.253	0.292803
27	0.522499	101.027	1.32489
23	0.434215	100.947	0.562556
197	0.586953	100.909	1.40097
132	0.0995921	100.865	0.680641
118	0.350541	100.831	0.92939
54	0.486525	100.768	0.399974
203	0.473466	100.631	1.04589
14	0.115842	100.598	1.04014
175	0.658262	100.569	0.639384
138	0.356387	100.567	1.41922
65	0.267743	100.377	1.47372
33	0.0992443	100.308	0.332715
86	0.53712	100.239	0.751383
28	0.351165	100.239	0.854052
47	0.0948365	100.119	11.349
169	0.740228	100.089	0.387639
74	0.208563	99.9779	2.54888
124	0.207997	99.9779	4.31197
157	0.480862	99.8908	0.61114
14	0.137139	99.8218	1.41397
153	0.757432	99.6979	0.406809
50	0.444855	99.6624	0.320974
50	0.611969	99.6498	0.752223
225	0.205829	99.6357	0.326467
89	0.614536	99.6006	0.438469
155	0.340906	99.5611	4.12431
131	0.495875	99.3917	0.532888
55	0.54923	99.3619	0.329971
71	0.740498	99.3549	0.615051
165	0.270287	99.3503	0.978887
86	0.117168	99.2811	2.34715
42	0.0764234	99.2504	1.44105
52	0.640677	99.189	1.97681
85	0.434315	99.082	0.609047
258	0.770704	98.8511	0.816299
21	0.660624	98.7643	0.416972
140	0.743623	98.7528	0.590973
99	0.465735	98.4559	0.564051
77	0.0614331	98.421	1.89514
47	0.440481	98.3595	0.317973
145	0.613718	98.3167	0.405047
280	0.334775	98.3104	7.70306
214	0.164973	98.286	2.21114
176	0.555301	98.2436	0.379552
39	0.202089	98.1752	0.399386
131	0.414264	98.1586	1.91872
86	0.0875827	98.1222	1.56072
187	0.510142	97.8977	0.348806
27	0.398071	97.8734	0.970711
156	0.361846	97.7083	3.67405
41	0.0728738	97.6974	6.75905
226	0.0897719	97.6284	1.36455
166	0.684565	97.5518	0.302221
73	0.652793	97.5397	0.41022
140	0.806367	97.4871	1.21722
35	0.0586977	97.4379	2.76989
135	0.601852	97.4195	1.15247
238	0.339129	97.2666	1.81472
66	0.0800147	97.2059	6.18414
249	0.817419	97.1816	0.248217
29	0.354785	97.1756	0.637965
20	0.336544	97.1331	0.346049
2	0.0859674	97.0693	1.17222
10	0.307778	97.0117	1.31314
24	0.532026	97.0017	0.689471
76	0.105211	96.8418	1.14047
60	0.442749	96.7805	0.710386
61	0.561152	96.7751	0.743467
55	0.788472	96.769	0.438805
109	0.430871	96.769	0.452474
63	0.40056	96.769	0.751968
183	0.445382	96.3262	0.31205
134	0.583741	96.0504	1.08505
108	0.422752	95.9862	0.499636
197	0.618982	95.9769	0.866971
19	0.441872	95.9355	2.15789
131	0.752573	95.9073	0.246641
122	0.199711	95.8167	1.67672
136	0.503571	95.7447	0.279971
127	0.362977	95.7223	0.491969
11	0.402234	95.7028	1.45264
173	0.536409	95.5505	0.419223
96	0.375442	95.4583	2.46114
159	0.610616	95.3855	0.821055
148	0.353558	95.3491	1.34664
92	0.590136	95.2663	0.36014
140	0.427366	95.2322	0.633558
68	0.461646	95.2248	0.914797
107	0.355502	95.2012	1.1973
49	0.502732	95.1064	0.545883
113	0.692097	95.0709	0.381978
3	0.122337	94.9895	0.834887
84	0.119401	94.8811	2.38405
112	0.66411	94.8694	0.852229
124	0.481471	94.757	0.421641
46	0.680402	94.7056	1.0618
60	0.583168	94.6504	0.495056
80	0.353368	94.6386	0.761803
134	0.142614	94.6148	0.777051
82	0.46382	94.6118	1.09089
79	0.666549	94.6061	0.522382
28	0.50997	94.5379	0.602969
114	0.573483	94.4727	0.288806
212	0.421615	94.4313	0.404803
4	0.319879	94.413	2.68722
196	0.483551	94.3545	1.38021
30	0.193705	94.3253	0.644887
184	0.562585	94.2609	0.936719
186	0.520281	94.2433	2.02597
12	0.490978	94.179	2.63855
65	0.649333	94.1029	0.748881
82	0.400121	93.98	0.36039
192	0.271636	93.8626	0.259557
32	0.764139	93.8506	0.755638
59	0.481113	93.7986	0.952461
72	0.619039	93.7649	0.404297
124	0.436041	93.6055	0.394801
87	0.373312	93.4944	1.0608
64	0.589449	93.471	1.36139
100	0.530741	93.4651	0.455554
145	0.408188	93.3305	0.544635
13	0.420834	93.285	3.35713
168	0.0693733	93.2618	2.44214
211	0.244378	93.2503	1.45847
49	0.696682	93.1725	0.547137
7	0.657071	93.1725	0.322553
5	0.236886	93.123	2.04447
71	0.389973	93.1057	0.29646
23	0.288911	92.99	0.749298
166	0.135067	92.9034	1.04497
44	0.664654	92.8975	0.393219
158	0.550033	92.8744	2.42247
78	0.0537314	92.798	2.3008
63	0.433504	92.7934	0.976552
138	0.485461	92.7009	0.343722
26	0.588922	92.6517	0.715225
89	0.363512	92.6142	1.22222
103	0.155404	92.5698	3.41639
4	0.102129	92.5289	0.824633
50	0.0242378	92.4638	6.38122
26	0.504302	92.3829	0.384717
6	0.431844	92.3488	1.08672
155	0.426463	92.273	0.508634
136	0.26879	92.2631	0.878304
141	0.533126	92.1516	0.386055
156	0.634185	92.1431	1.04347
116	0.647711	92.1342	0.561142
103	0.429911	92.1317	0.33931
120	0.479251	92.0974	0.248884
201	0.36266	92.0288	0.725471
13	0.501769	92.0116	0.818301
4	0.239194	91.9488	1.65488
2	0.264802	91.8916	3.48264
26	0.727406	91.8059	0.276889
82	0.0866878	91.7699	2.11188
100	0.639054	91.7316	0.384295
84	0.118004	91.7121	1.85463
72	0.0275288	91.6344	4.41122
150	0.618233	91.6253	0.293727
198	0.616819	91.5715	0.662053
22	0.633596	91.5544	0.478803
101	0.577335	91.503	0.735469
41	0.186431	91.4907	6.77747
74	0.653282	91.4455	0.481216
174	0.455961	91.4172	0.296303
133	0.654181	91.3608	0.316717
70	0.509913	91.3029	0.773888
37	0.143665	91.2478	2.01189
50	0.498722	91.2058	0.706395
145	0.336546	91.1744	0.722628
81	0.702472	91.1235	0.463221
25	0.487229	91.0515	0.324473
30	0.489625	91.0229	1.49822
137	0.714362	91.0124	0.655637
65	0.73478	90.9879	0.403135
22	0.300254	90.9088	0.97155
214	0.324342	90.8857	1.22947
135	0.285921	90.8693	0.589882
8	0.34788	90.8447	0.387472
70	0.0959205	90.728	3.81205
109	0.32139	90.5868	3.22847
59	0.308774	90.5828	1.9283
121	0.262619	90.5795	2.5068
177	0.405621	90.5755	0.483134
51	0.686303	90.5416	0.842384
117	0.490935	90.5247	0.7488
27	0.599006	90.5013	0.696304
152	0.474606	90.3394	0.724724
72	0.707451	90.3156	0.715721
27	0.520177	90.2779	0.589968
185	0.155784	90.116	1.34764
179	0.560833	90.0545	0.730726
197	0.400953	90.0042	0.508967
141	0.395665	89.9653	0.394056
98	0.529296	89.9651	0.594554
195	0.543113	89.926	1.14538
51	0.383412	89.841	0.520312
48	0.0367352	89.841	0.733966
73	0.609407	89.7054	0.39522
153	0.434449	89.6716	0.61072
21	0.605841	89.6579	0.495387
26	0.292736	89.5529	0.647639
43	0.232467	89.5247	2.36805
30	0.817588	89.5015	0.674388
162	0.588104	89.49	0.952382
160	0.148663	89.4736	0.4963
82	0.179486	89.4127	1.40714
166	0.379852	89.3795	0.461881
15	0.466216	89.3778	0.783882
154	0.467371	89.3563	0.93072
41	0.383318	89.3409	1.63447
145	0.440811	89.2446	2.02272
76	0.703999	89.2422	0.417559
101	0.582423	89.2167	2.0628
145	0.860686	89.2055	0.333138
149	0.580844	89.1608	0.933805
64	0.723208	89.0826	0.510887
185	0.743112	89.0324	0.31513
71	0.106022	88.9433	4.74889
192	0.709269	88.8715	0.498469
73	0.643968	88.8273	0.545639
3	0.327339	88.7587	4.25538
46	0.0334354	88.714	2.08347
200	0.389143	88.7058	0.456388
59	0.621436	88.6947	0.395808
11	0.244885	88.6414	0.50631
132	0.692261	88.6213	0.5668
61	0.684911	88.512	1.41313
105	0.510611	88.4684	0.436473
64	0.40814	88.4573	0.418391
1	0.679411	88.4407	0.445801
23	0.347321	88.4192	0.660133
76	0.359665	88.3689	0.345718
78	0.433672	88.3373	0.3078
19	0.536697	88.3081	1.45322
25	0.0927695	88.2936	1.21314
112	0.449758	88.2827	0.637802
193	0.618568	88.2226	0.585302
117	0.631671	88.1866	0.613973
41	0.415775	88.1756	0.754636
32	0.291709	88.0928	0.892972
8	0.65256	88.0762	1.77547
2	0.246102	88.0588	0.809723
43	0.437616	88.0437	0.623973
119	0.578576	88.0265	0.5068
35	0.524859	87.9823	0.36072
69	0.762222	87.9659	1.39823
120	0.5612	87.9659	0.28172
74	0.2352	87.9657	0.923637
57	0.670317	87.8884	0.386721
125	0.449244	87.8512	0.979635
26	0.448128	87.8403	0.545804
52	0.697271	87.7966	0.23822
39	0.503926	87.6786	2.48388
51	0.0427305	87.6765	1.87138
25	0.373558	87.6344	0.630389
179	0.328642	87.6096	0.333224
170	0.708795	87.507	1.42447
36	0.578358	87.4576	0.62131
108	0.298857	87.4143	0.895218
65	0.585162	87.4089	0.865885
200	0.673513	87.3816	0.650383
154	0.604463	87.2778	0.268552
64	0.708557	87.2232	0.358632
212	0.351651	87.1505	1.43331
30	0.421093	87.1445	0.290886
191	0.29204	87.0593	1.25406
115	0.666923	86.9831	0.359128
151	0.231502	86.972	1.30205
32	0.768844	86.961	0.341133
67	0.0769255	86.9074	6.22347
81	0.124599	86.8736	1.35747
147	0.374495	86.848	0.364222
31	0.49596	86.8354	1.31555
122	0.534014	86.7856	0.2718
134	0.60974	86.7346	0.777875
133	0.772983	86.7238	0.3393
90	0.2618	86.688	0.930967
92	0.119551	86.6734	0.91006
89	0.368703	86.6104	0.76181
118	0.471708	86.605	0.806473
140	0.386239	86.5665	0.577215
12	0.299719	86.5618	3.14305
165	0.352876	86.5238	0.731557
191	0.704043	86.481	0.481305
69	0.671105	86.4537	0.965136
135	0.138819	86.4083	0.899391
141	0.546997	86.3635	0.39755
146	0.342993	86.3528	0.48497
87	0.126872	86.294	1.38521
179	0.575062	86.2485	0.652473
53	0.42177	86.2401	1.34938
120	0.0747375	86.1765	0.797885
17	0.657254	86.1404	0.543795
34	0.393916	86.0981	0.644305
64	0.2397	86.0324	1.07738
95	0.399645	85.9842	1.64514
91	0.144548	85.9616	0.977056
6	0.488546	85.946	0.675466
175	0.444144	85.9406	0.990219
18	0.620335	85.8974	0.620804
5	0.375114	85.8773	2.80822
131	0.106192	85.8633	0.648715
58	0.33277	85.8559	1.44947
94	0.388265	85.8272	0.649633
181	0.500689	85.8185	1.18447
40	0.497377	85.7948	2.35388
137	0.179443	85.6131	0.687055
92	0.409582	85.604	0.591133
219	0.728363	85.5728	0.887466
276	0.640777	85.4018	0.797722
1	0.048458	85.0913	1.8768
153	0.611942	85.0226	0.7438
191	0.749029	85.0116	0.237132
31	0.632906	85.0011	0.367053
24	0.631888	84.9222	0.549639
21	0.264558	84.8693	0.87189
151	0.344756	84.8136	0.894132
83	0.681381	84.8083	0.326719
69	0.0992279	84.8031	3.49322
108	0.260233	84.7901	2.92205
122	0.53637	84.7874	0.555389
89	0.552938	84.766	1.10297
67	0.684508	84.7583	1.1463
231	0.423222	84.756	0.719554
88	0.368037	84.7214	1.7043
18	0.703414	84.6421	0.877052
172	0.537048	84.6271	0.531799
52	0.394298	84.6051	0.348381
54	0.640335	84.4095	0.599393
144	0.649228	84.3952	1.02972
36	0.0879255	84.3796	2.03889
116	0.850246	84.3586	0.620394
41	0.114011	84.3514	1.06688
162	0.72869	84.3461	0.398888
77	0.449758	84.3461	0.343882
75	0.311004	84.322	2.04072
137	0.427022	84.2697	2.30281
16	0.702489	84.2593	0.488294
63	0.596791	84.2351	0.816137
182	0.396851	84.2279	0.498973
93	0.136087	84.1095	1.02563
168	0.562467	84.0915	0.750643
184	0.170239	84.0501	1.92772
196	0.728657	84.0188	0.457214
65	0.456509	83.9665	1.19347
195	0.209697	83.9391	1.45731
174	0.30921	83.8587	0.723719
113	0.67813	83.8484	0.807971
7	0.348468	83.7887	0.537806
69	0.44915	83.7707	0.327133
210	0.40273	83.7604	1.35238
9	0.555208	83.6841	0.601972
147	0.629663	83.6736	1.63363
81	0.296108	83.6632	1.02472
92	0.320479	83.6266	0.700305
128	0.294521	83.6259	0.42747
15	0.102388	83.6057	1.08797
150	0.364267	83.5948	0.384463
16	0.343154	83.59	0.922971
13	0.304932	83.59	2.7248
93	0.649714	83.5743	0.637049
128	0.420764	83.5483	0.952138
146	0.812745	83.5428	0.655558
118	0.266351	83.4017	0.607221
29	0.0771417	83.3568	0.906555
141	0.613633	83.1964	0.268964
141	0.693952	83.1654	1.18531
37	0.573988	83.1602	0.45196
177	0.309429	83.1447	0.397804
85	0.505702	83.0981	0.886637
156	0.593544	83.0774	1.01272
41	0.718897	83.0154	1.0613
129	0.633914	82.917	0.410052
213	0.225975	82.893	1.38714
1	0.257012	82.8653	2.85622
93	0.407314	82.8418	0.615641
148	0.799908	82.8056	0.626218
107	0.780235	82.7752	0.572215
9	0.0889582	82.7567	1.7958
0	0.283899	82.736	1.14439
1	0.267411	82.7308	1.17847
52	0.602216	82.724	0.811974
152	0.738826	82.6575	0.274966
149	0.357928	82.6273	1.57431
16	0.117393	82.6066	1.35497
43	0.502656	82.5858	0.498558
198	0.518128	82.509	0.51122
48	0.546606	82.3912	0.811556
36	0.465437	82.3779	0.72197
39	0.0605881	82.34	3.23505
266	0.674958	82.3194	0.255219
167	0.0979124	82.2991	1.35322
156	0.488314	82.2837	0.758387
59	0.352143	82.2479	1.7218
89	0.453808	82.2305	0.75647
72	0.083488	82.2259	4.23364
102	0.733702	82.1148	0.837891
161	0.386843	82.0994	1.04939
92	0.432541	82.0482	0.467389
106	0.112835	82.0277	3.26331
60	0.566221	82.008	0.531136
172	0.204212	81.956	0.857643
0	0.262248	81.9472	2.35138
197	0.508662	81.8104	0.662552
40	0.125005	81.7901	1.78205
56	0.360681	81.7699	1.38564
112	0.521353	81.7395	0.349472
184	0.436698	81.7256	0.372803
119	0.492101	81.6949	0.647141
68	0.111853	81.6888	5.36638
86	0.724692	81.5874	0.423973
180	0.488309	81.5413	1.16155
175	0.718694	81.5115	0.848717
148	0.636291	81.4872	0.318723
157	0.630483	81.407	0.265971
121	0.516893	81.4019	0.274963
40	0.79532	81.3521	0.752134
73	0.372771	81.3442	0.356295
256	0.462985	81.3341	0.744382
133	0.144367	81.3066	0.437218
163	0.537908	81.3058	1.44739
156	0.614893	81.3037	0.48439
101	0.518414	81.2885	0.619138
172	0.21839	81.2885	1.23739
85	0.114953	81.2765	2.31414
202	0.374228	81.2715	0.75856
175	0.477466	81.2665	0.734642
190	0.704092	81.2632	0.437304
140	0.595151	81.1863	0.413719
200	0.674464	81.1411	0.731799
44	0.119961	81.1261	3.96755
9	0.35517	81.0706	0.443634
42	0.431218	81.0655	0.694801
130	0.564942	81.06	0.590632
23	0.543142	80.9693	2.15339
85	0.223504	80.9004	1.32605
177	0.783254	80.8803	0.576973
23	0.440824	80.7615	1.35606
34	0.786905	80.7514	0.751305
1	0.087263	80.7499	2.99655
1	0.641826	80.7311	0.510722
108	0.748234	80.721	0.452723
9	0.722771	80.6697	1.65347
199	0.703069	80.6697	0.488139
36	0.544198	80.5643	1.25438
164	0.413908	80.5583	0.254634
163	0.419074	80.5233	0.283221
39	0.369012	80.4506	0.420547
101	0.332526	80.4473	1.78656
69	0.285023	80.4239	1.69738
4	0.390323	80.4038	2.75888
6	0.289073	80.3811	1.12663
118	0.60524	80.3712	0.937129
2	0.0650898	80.346	1.28338
58	0.306926	80.3055	1.09022
115	0.492236	80.2818	0.95697
57	0.612611	80.2383	0.255468
100	0.644164	80.0931	0.384964
1	0.233232	80.0882	1.08405
20	0.233007	80.0534	0.858386
17	0.229585	79.9926	1.06655
58	0.32602	79.974	1.81939
81	0.330345	79.9023	0.377973
260	0.586199	79.8575	0.805051
28	0.482601	79.8321	1.10322
25	0.533003	79.8151	0.778887
4	0.507584	79.807	0.539965
61	0.54791	79.8034	0.450389
33	0.602591	79.7903	0.487806
141	0.602574	79.7257	1.20363
188	0.53242	79.7167	1.04631
100	0.387483	79.7117	0.849884
87	0.655906	79.7059	0.470139
165	0.196919	79.7051	2.18047
84	0.50907	79.6811	0.63472
80	0.0632495	79.672	2.71022
37	0.469582	79.6616	0.704389
193	0.348436	79.6608	0.502642
51	0.609673	79.6166	1.08931
19	0.584866	79.5763	0.411469
169	0.656621	79.5612	0.862719
116	0.622133	79.5478	1.22905
191	0.645737	79.4576	0.457471
50	0.628218	79.4397	0.976888
22	0.28164	79.4278	0.432472
116	0.460563	79.4179	0.506966
118	0.334873	79.3857	1.20089
204	0.815642	79.3732	0.906634
146	0.514924	79.3683	0.568553
104	0.43683	79.3561	0.840136
10	0.402652	79.3414	0.747378
158	0.744116	79.2717	0.271133
73	0.680031	79.2676	0.38647
187	0.516449	79.2136	1.92705
33	0.497227	79.1742	0.888468
73	0.394586	79.1101	1.96656
127	0.312674	79.0863	0.474551
136	0.42638	79.0759	2.32005
65	0.406334	79.0514	1.18456
281	0.335696	79.0415	8.16738
72	0.362056	79.0257	0.518387
187	0.727936	78.9088	0.549052
152	0.716608	78.8072	0.426051
171	0.496914	78.7991	0.603221
146	0.669191	78.7725	1.01681
192	0.660861	78.7651	0.569305
97	0.422545	78.703	1.63522
65	0.410145	78.668	0.692055
254	0.753686	78.6677	1.18414
19	0.351655	78.6385	1.15614
149	0.407814	78.6384	0.856466
32	0.620665	78.6093	1.17555
34	0.486432	78.5996	0.583216
95	0.478982	78.5996	0.814054
52	0.429006	78.5992	0.434466
90	0.540035	78.5689	0.395208
128	0.501762	78.5549	0.898061
41	0.293919	78.5509	0.297635
128	0.422129	78.5292	0.670301
18	0.419544	78.4877	1.93855
150	0.751544	78.4271	0.416636
146	0.554508	78.3709	0.326218
81	0.567794	78.2979	0.364634
52	0.591535	78.2049	1.05438
77	0.459919	78.1665	1.13572
39	0.413149	78.1567	1.34405
55	0.494899	78.1275	0.715052
70	0.707299	78.1181	0.461967
97	0.359946	78.1178	0.656553
174	0.527549	78.1133	0.436811
130	0.321555	78.1085	0.771802
77	0.537542	78.0545	0.472471
84	0.478863	78.0526	1.59614
135	0.234865	78.041	0.316561
172	0.52864	78.0266	0.655642
26	0.566567	77.9961	0.717631
195	0.363246	77.9864	0.722631
65	0.456449	77.9206	0.879303
190	0.527589	77.9061	0.344968
157	0.355454	77.8988	1.09872
188	0.594701	77.8001	0.846967
181	0.624021	77.7712	0.811216
88	0.213119	77.7664	0.616305
48	0.666741	77.7519	0.633138
22	0.583178	77.7285	1.39347
127	0.552999	77.6993	0.60438
100	0.586939	77.6314	1.82347
125	0.336512	77.6122	0.551885
38	0.0906622	77.5784	2.81714
59	0.597111	77.5436	0.583557
89	0.515084	77.5399	0.707214
56	0.419826	77.4933	0.820129
80	0.513243	77.4742	0.677383
56	0.486828	77.4483	0.911298
30	0.504799	77.4146	1.13664
72	0.429674	77.3645	0.443642
10	0.498457	77.3586	0.916552
273	0.667507	77.3549	1.22539
42	0.712128	77.3502	0.807803
147	0.610459	77.2929	1.86739
36	0.737674	77.2604	0.439728
123	0.547768	77.1211	0.668973
138	0.722839	77.102	0.339549
96	0.626022	77.0639	0.619804
106	0.378312	77.0543	0.509552
79	0.063127	77.0131	2.3718
14	0.362907	76.9809	2.30447
200	0.396945	76.9423	1.76806
167	0.580567	76.9302	0.772888
203	0.618741	76.9038	0.515803
120	0.0670877	76.8539	2.19455
6	0.332951	76.8062	0.58105
67	0.0883361	76.8049	1.11688
43	0.310883	76.8014	0.862887
38	0.690628	76.7544	0.3728
15	0.292153	76.7435	0.767797
17	0.486603	76.734	0.575467
270	0.812334	76.6725	1.70155
107	0.399401	76.6725	0.396225
83	0.396487	76.6487	0.566551
123	0.120351	76.6439	0.329216
32	0.46417	76.6436	1.43722
5	0.509601	76.6391	0.567307
33	0.508384	76.614	2.5048
61	0.35842	76.5437	0.500135
121	0.0856585	76.5294	1.90464
37	0.475378	76.5261	1.15455
88	0.410204	76.5087	1.0368
26	0.317023	76.4749	0.874631
40	0.39695	76.4599	2.18297
0	0.0827438	76.4339	1.51238
144	0.540242	76.3701	0.559972
126	0.325831	76.3528	0.455218
104	0.223954	76.3051	2.35505
20	0.607773	76.285	0.483971
105	0.666507	76.2431	1.57413
272	0.267162	76.2192	1.93422
147	0.686266	76.1906	1.12006
154	0.394594	76.1906	0.435221
15	0.687429	76.1433	0.462972
162	0.61819	76.1238	1.17214
64	0.421395	76.1196	1.26255
83	0.117874	76.0188	1.91172
31	0.316002	76.0109	0.672053
87	0.0846837	75.9778	1.75096
78	0.484379	75.9306	1.00139
102	0.208722	75.9143	2.83347
86	0.135282	75.8756	3.50938
201	0.474591	75.7364	0.735138
128	0.651979	75.6943	0.56456
115	0.112592	75.6287	0.393552
172	0.568506	75.6194	0.747139
46	0.0665937	75.5478	12.8084
33	0.421501	75.5211	0.902054
151	0.671745	75.4753	0.286972
73	0.217871	75.4674	1.73997
115	0.729638	75.3806	0.263883
202	0.175626	75.3304	0.651881
155	0.395095	75.3094	0.410138
173	0.686709	75.2215	0.509298
25	0.672488	75.1606	0.782633
124	0.524344	75.1559	1.43839
12	0.435829	75.1185	0.838547
159	0.720415	75.0915	0.7133
91	0.395235	75.0904	0.929133
56	0.678939	75.0857	0.618891
69	0.235271	75.081	0.957298
60	0.371379	75.0436	0.843885
175	0.302751	75.0358	0.611465
134	0.49519	75.0173	0.723969
10	0.102115	74.9968	1.26163
28	0.573401	74.9848	0.284386
27	0.503681	74.9781	1.0258
170	0.540365	74.9755	0.506388
190	0.365042	74.9245	0.640218
128	0.328745	74.8411	0.649218
22	0.195059	74.7814	0.983716
64	0.670489	74.7669	0.657555
167	0.379681	74.753	1.4933
68	0.441634	74.7393	1.74522
92	0.578999	74.6925	1.21672
132	0.430788	74.6417	0.75189
150	0.598463	74.6223	0.907722
89	0.449473	74.5848	0.481631
57	0.364371	74.5826	1.16572
114	0.496182	74.5443	0.80455
8	0.569687	74.5367	0.554214
6	0.422767	74.4794	2.38113
104	0.420097	74.477	0.51122
126	0.352512	74.4724	0.387802
15	0.676852	74.4538	0.568385
67	0.161552	74.4376	0.8088
213	0.214568	74.4237	1.54389
102	0.533458	74.3356	0.588465
96	0.335409	74.3254	0.759051
142	0.613448	74.307	1.16414
143	0.573344	74.2806	2.94414
22	0.572118	74.2656	0.493139
35	0.60364	74.2614	1.69298
122	0.295026	74.2565	2.50905
114	0.102973	74.2197	0.587385
36	0.234587	74.0865	1.37922
2	0.0773008	74.036	2.99197
0	0.662092	73.9625	0.560636
45	0.0711216	73.9603	8.28089
188	0.397793	73.9466	0.388969
182	0.475339	73.9349	1.5023
68	0.416676	73.8738	1.2548
130	0.487919	73.8476	0.777969
114	0.536299	73.7782	0.67539
73	0.579718	73.7512	1.4558
80	0.503611	73.6554	0.438886
100	0.558087	73.6501	0.624059
47	0.0458985	73.6401	1.1683
93	0.289383	73.5507	0.910632
154	0.512579	73.5077	1.50297
146	0.732543	73.4614	0.395719
6	0.546165	73.4233	0.498713
54	0.024537	73.4158	7.9588
35	0.397562	73.4142	3.21197
45	0.16157	73.396	1.7238
5	0.481759	73.3561	2.16522
195	0.373225	73.3294	0.484973
265	0.543586	73.3178	1.5728
52	0.355767	73.2867	1.73606
62	0.578696	73.2094	0.769307
220	0.825156	73.1494	0.669306
3	0.395183	73.0819	0.735057
40	0.560234	73.0698	1.08705
2	0.304789	73.0546	0.583384
174	0.57127	73.0529	0.839803
176	0.488899	72.9863	0.889547
127	0.521937	72.9796	0.527555
88	0.677808	72.9363	0.484222
75	0.279975	72.8498	1.41689
10	0.559562	72.8353	0.388636
29	0.298047	72.7589	0.746719
119	0.627687	72.7269	0.534467
70	0.270792	72.7181	4.07256
77	0.558627	72.5828	1.36781
186	0.642792	72.5783	0.634384
112	0.522469	72.5061	0.786636
201	0.188926	72.4584	0.643387
122	0.491041	72.4413	0.229301
33	0.256814	72.4385	0.921471
160	0.735175	72.4357	0.721308
179	0.242075	72.4324	0.677968
131	0.380215	72.425	0.700887
41	0.652336	72.3877	0.641301
180	0.287518	72.3698	0.470886
24	0.486553	72.3618	2.65588
212	0.423564	72.3028	1.24263
153	0.414615	72.2942	0.6343
98	0.289152	72.2849	1.58547
116	0.496073	72.2807	0.789052
114	0.767942	72.2536	0.432635
85	0.120311	72.2491	3.25763
170	0.441183	72.1821	0.398722
84	0.479659	72.1106	0.739639
36	0.563587	72.0525	0.560471
26	0.551424	71.9921	0.637634
3	0.272367	71.9632	0.733808
27	0.568439	71.938	0.676468
155	0.655452	71.9051	0.245138
37	0.499474	71.8895	0.417051
50	0.603346	71.8884	1.0438
134	0.623913	71.8872	0.870473
98	0.5718	71.8872	0.352389
23	0.77076	71.8827	1.23089
7	0.493833	71.8772	0.686386
26	0.655905	71.8604	1.25097
158	0.35534	71.8595	1.38513
139	0.676619	71.8478	0.566968
31	0.431406	71.8425	1.30572
179	0.435149	71.8068	1.20756
142	0.60292	71.8042	0.505302
29	0.498745	71.7889	1.2838
144	0.419251	71.7085	2.79855
61	0.347323	71.6957	0.446803
193	0.307686	71.6756	0.850052
103	0.203734	71.6558	3.42531
12	0.284944	71.6191	0.432554
62	0.630458	71.5983	0.653216
194	0.505552	71.5628	1.59839
192	0.617336	71.5274	0.8458
29	0.358569	71.5027	0.705048
139	0.457769	71.4895	0.41613
43	0.274861	71.4876	0.521131
29	0.728315	71.451	0.343714
113	0.511975	71.4493	0.552887
130	0.48076	71.4344	1.21456
123	0.528897	71.3901	0.959798
52	0.324286	71.3778	0.839226
46	0.188319	71.3459	1.34972
105	0.171327	71.3331	2.84355
162	0.547878	71.2927	2.18831
39	0.619014	71.2573	0.411385
129	0.514462	71.217	0.903384
152	0.607489	71.2042	0.693469
50	0.476371	71.1589	1.18555
150	0.754322	71.1565	0.950976
31	0.546439	71.1565	0.54247
56	0.675048	71.1301	0.473137
177	0.154768	71.0906	0.599548
107	0.690957	71.0819	1.3283
113	0.571402	71.0555	0.738551
25	0.52877	71.0403	0.766721
66	0.427434	71.0226	1.68398
168	0.490807	71.0073	1.08289
129	0.400924	71.0073	0.722224
176	0.619821	70.9985	1.93105
174	0.34054	70.9801	1.56756
34	0.460199	70.9722	0.608551
4	0.594529	70.959	0.376806
209	0.434806	70.9546	1.64905
38	0.460051	70.9414	1.36755
191	0.622186	70.8844	0.676715
30	0.224699	70.8098	2.36689
160	0.70573	70.8056	0.367549
116	0.725866	70.7612	0.355309
171	0.602133	70.7176	0.983304
75	0.523041	70.7008	0.607722
90	0.440569	70.6913	0.695633
197	0.377356	70.6772	0.520304
94	0.390389	70.6474	1.62973
94	0.175867	70.6285	1.1873
49	0.604784	70.5903	0.969887
271	0.706148	70.5746	1.50414
125	0.51801	70.5201	2.33456
99	0.581582	70.4543	1.49739
138	0.479312	70.4485	0.489052
67	0.570343	70.4311	0.987554
5	0.178837	70.3963	0.707385
191	0.611848	70.3745	0.506302
177	0.462209	70.3702	0.915548
38	0.411202	70.349	0.901128
72	0.3458	70.3362	2.56872
203	0.466246	70.3051	0.533546
28	0.410636	70.1866	0.900719
16	0.664886	70.1744	0.61647
44	0.328475	70.1136	1.04247
176	0.282707	70.0874	0.406387
0	0.73837	70.0744	0.483716
279	0.331751	70.0135	5.04672
120	0.610305	70.0092	0.375969
125	0.707821	69.99	0.562632
14	0.592229	69.9383	0.536133
89	0.230935	69.9265	0.598389
125	0.281136	69.9178	1.28405
104	0.215184	69.8909	2.61872
174	0.769912	69.8743	1.23021
128	0.404331	69.7874	1.26114
124	0.741351	69.7612	1.13622
106	0.448942	69.7356	0.359886
52	0.130225	69.6873	1.34164
47	0.40909	69.658	2.2653
60	0.737049	69.6192	0.430885
81	0.522198	69.5785	0.670631
153	0.207677	69.5568	2.31788
97	0.432774	69.5524	0.718882
144	0.644413	69.5071	0.397133
128	0.664573	69.4524	0.587799
45	0.570837	69.448	1.31722
129	0.380639	69.4425	1.38565
83	0.357863	69.4393	0.918556
125	0.206098	69.4123	3.43322
79	0.410294	69.4037	1.45422
1	0.508051	69.3784	0.773137
181	0.303167	69.3344	0.602224
38	0.41245	69.3261	0.997378
117	0.436016	69.3131	0.475553
37	0.784082	69.2825	0.271726
90	0.572125	69.2474	0.530217
273	0.639058	69.2447	0.442886
5	0.530213	69.2218	0.345385
158	0.513414	69.1018	1.44689
285	0.678978	69.0975	0.775803
229	0.563151	69.0822	0.49264
43	0.168652	69.0737	1.3768
53	0.571935	69.0236	0.861389
146	0.589163	68.9423	2.3778
91	0.550307	68.9412	1.02372
152	0.388802	68.8808	1.15414
185	0.659851	68.8771	0.999969
155	0.596016	68.8647	0.665637
98	0.371688	68.8521	0.639137
14	0.346672	68.8426	0.54922
15	0.495548	68.8087	1.57622
63	0.374734	68.8087	1.49864
29	0.264731	68.8044	1.51664
214	0.646022	68.8001	0.786387
109	0.805759	68.7916	0.77564
113	0.109619	68.7325	0.605886
121	0.39395	68.7052	1.42589
28	0.542592	68.6477	0.575714
167	0.589981	68.6181	0.963219
145	0.643092	68.6078	1.9048
165	0.543326	68.5822	0.640302
142	0.420887	68.5736	0.520472
106	0.588852	68.5715	0.694974
71	0.613747	68.5266	0.719638
72	0.731307	68.4316	1.74072
53	0.034243	68.4283	5.8333
257	0.76648	68.4274	0.857389
96	0.688885	68.3984	0.910133
161	0.785786	68.3856	0.653137
76	0.564328	68.3299	1.14064
40	0.447067	68.3086	0.617719
186	0.402839	68.2918	0.853391
83	0.350833	68.2833	1.61155
205	0.40253	68.2664	2.09097
11	0.464469	68.2409	0.855639
54	0.468073	68.2249	0.435059
109	0.650127	68.218	0.367304
126	0.449359	68.208	0.420876
15	0.22489	68.1912	0.391973
100	0.266016	68.1462	1.1898
67	0.375183	68.1393	1.74047
147	0.6126	68.1181	0.688894
168	0.327332	68.1054	1.45672
5	0.553918	68.103	0.658974
151	0.624566	68.0884	0.679471
104	0.697271	68.0757	0.707054
155	0.507213	68.0714	1.54348
157	0.674444	67.998	0.828799
145	0.603979	67.9854	1.82413
68	0.17475	67.9825	1.25655
150	0.569002	67.9401	0.896553
111	0.146664	67.935	0.821391
29	0.71359	67.9224	0.686307
17	0.630566	67.9098	0.638977
32	0.553245	67.9062	0.589383
48	0.619203	67.8946	0.630056
282	0.32763	67.8845	6.0078
89	0.292156	67.8765	1.48555
32	0.357528	67.8719	3.42555
19	0.674827	67.8681	0.72655
107	0.63634	67.8554	0.442144
113	0.458316	67.8511	0.897886
16	0.735177	67.8509	0.842888
205	0.747491	67.8385	0.861468
23	0.550725	67.8384	0.625971
18	0.622905	67.7963	0.494886
88	0.706343	67.7333	1.07622
107	0.61367	67.6689	0.903557
146	0.426123	67.652	0.432889
66	0.57623	67.6175	0.91772
166	0.531099	67.5717	1.00214
169	0.496694	67.5092	0.541214
175	0.33597	67.4644	0.304634
46	0.357722	67.4476	0.951129
94	0.41406	67.4259	0.86897
181	0.419461	67.4014	1.70072
188	0.292689	67.3801	1.45397
280	0.725332	67.3762	0.397555
102	0.628175	67.2796	1.46397
153	0.657208	67.2754	0.620555
30	0.639337	67.2634	1.09363
53	0.316593	67.2418	0.959389
79	0.389304	67.2166	1.25598
20	0.804241	67.2134	0.6863
17	0.392469	67.1998	1.06714
186	0.237097	67.1176	0.590637
82	0.652146	67.103	0.955053
175	0.595637	67.0906	1.79671
24	0.312673	67.0695	0.725309
101	0.240943	67.0443	1.9583
179	0.711265	67.0245	0.58772
236	0.411068	66.9645	0.981547
33	0.632037	66.9232	1.24197
126	0.532984	66.9177	0.564303
273	0.254944	66.9057	2.60822
57	0.384616	66.9052	1.56014
144	0.379946	66.8675	0.617139
87	0.463141	66.8635	0.906631
24	0.473119	66.7973	0.54247
87	0.381002	66.7969	0.6558
99	0.3436	66.7671	0.708382
145	0.748473	66.7469	0.397972
107	0.389662	66.6761	0.923632
236	0.497365	66.6631	0.839391
154	0.670195	66.6511	0.578801
266	0.60731	66.6261	0.618548
173	0.386564	66.6095	1.25789
154	0.561392	66.5784	0.700386
36	0.422679	66.5386	0.945221
75	0.219243	66.5371	2.14739
156	0.656784	66.5233	0.260216
127	0.406296	66.5069	1.8243
180	0.407613	66.4999	1.3023
39	0.443862	66.4793	1.00663
64	0.405112	66.4782	1.36189
103	0.418289	66.4421	0.693303
174	0.670054	66.4303	1.31439
241	0.346259	66.4291	0.851555
40	0.590206	66.4173	0.409302
4	0.691766	66.4132	0.695801
105	0.516454	66.3963	1.18914
152	0.197136	66.3554	2.23914
31	0.712012	66.3513	1.72031
54	0.47963	66.3267	1.21514
17	0.468433	66.3099	2.6473
43	0.210593	66.298	1.21022
45	0.293773	66.2934	1.26756
155	0.575524	66.2612	0.508799
86	0.569056	66.2612	1.35372
182	0.249595	66.2489	0.551303
58	0.386676	66.2202	1.54839
113	0.301179	66.2038	1.9063
76	0.370189	66.1075	1.1568
70	0.594039	66.04	1.13072
71	0.365282	66.0154	2.09122
63	0.694856	65.9712	1.06239
68	0.494404	65.9458	0.693474
204	0.390057	65.9048	1.81614
112	0.487898	65.8966	0.736977
130	0.4063	65.8476	1.11365
72	0.588788	65.7983	0.702133
135	0.532035	65.7948	1.40047
194	0.197255	65.7942	1.76497
43	0.630709	65.746	0.61397
115	0.727335	65.7164	0.505135
188	0.448869	65.7054	0.506304
16	0.286722	65.6973	0.876139
59	0.385651	65.6648	1.35673
31	0.219433	65.6323	2.24164
137	0.365789	65.6161	0.68722
70	0.430094	65.5836	1.51764
110	0.581229	65.5526	0.464137
100	0.546611	65.5429	0.362465
165	0.47706	65.4779	0.384722
196	0.282542	65.4536	0.852887
25	0.470077	65.4046	2.30164
115	0.754115	65.3723	0.726214
49	0.422716	65.283	0.596135
10	0.604708	65.2464	1.06971
251	0.489333	65.2423	0.790558
101	0.525914	65.2383	0.833806
207	0.55645	65.2071	0.482468
46	0.48046	65.1593	1.3683
189	0.448639	65.1588	0.471883
68	0.520187	65.1327	0.933301
127	0.359199	65.023	0.513964
143	0.493407	64.9986	0.452141
136	0.704903	64.9896	1.22138
79	0.588735	64.9896	1.16656
51	0.412849	64.9291	1.3228
19	0.55053	64.9288	0.750722
151	0.689256	64.913	0.300301
59	0.276624	64.8972	1.55997
55	0.519868	64.8928	0.748805
70	0.508315	64.8442	0.769213
237	0.306881	64.8402	2.03739
68	0.682885	64.8325	2.2308
118	0.561128	64.8325	0.646469
21	0.640768	64.7962	1.41347
143	0.6993	64.7809	1.08139
137	0.77533	64.7761	0.441887
134	0.71263	64.7438	0.677808
243	0.547708	64.7369	1.08188
40	0.606787	64.7329	0.400808
82	0.19474	64.6736	1.1053
53	0.421163	64.645	0.430466
23	0.531986	64.633	2.00988
116	0.56277	64.631	0.365969
54	0.393565	64.6189	1.25038
206	0.407819	64.5691	1.9213
125	0.376784	64.5411	0.611221
64	0.595283	64.5383	1.0148
41	0.517975	64.5383	1.14006
201	0.606132	64.5251	0.992055
163	0.497998	64.5101	3.36206
42	0.306206	64.5101	0.784551
51	0.612038	64.4692	1.06072
270	0.66091	64.4372	1.04156
170	0.505709	64.4173	1.00822
6	0.421575	64.3773	0.736552
131	0.529688	64.3493	0.879723
156	0.453166	64.3417	0.855965
194	0.3087	64.3401	0.630048
121	0.524176	64.3253	0.321808
183	0.305493	64.3174	0.236725
189	0.326434	64.3021	0.572721
103	0.630049	64.2574	0.541054
178	0.141274	64.2387	0.756058
59	0.643585	64.2347	0.433131
272	0.687549	64.2069	1.46272
152	0.66507	64.1495	0.483719
246	0.800786	64.1135	0.595301
146	0.693203	64.1113	0.8943
274	0.278653	64.0296	2.96622
121	0.456516	64.0127	0.83414
143	0.668509	64.0057	0.530973
13	0.722083	63.9572	0.860387
30	0.333668	63.9533	0.656136
38	0.600478	63.9058	0.375557
116	0.292554	63.8978	0.7438
101	0.67203	63.8742	0.895302
173	0.501779	63.8506	0.50705
112	0.4176	63.8383	3.21106
284	0.410736	63.8348	4.00738
1	0.694259	63.8073	1.54348
89	0.573212	63.7779	0.396556
139	0.813521	63.7287	0.304049
16	0.451996	63.7273	1.26822
249	0.586393	63.7219	0.898804
140	0.776532	63.7169	0.468468
91	0.548393	63.7139	1.28506
232	0.4473	63.6815	2.05813
105	0.228702	63.6658	1.16955
111	0.257046	63.652	0.658218
141	0.746466	63.65	0.469645
97	0.155292	63.6422	1.90464
118	0.645594	63.6225	1.12414
248	0.568634	63.6225	0.449554
207	0.729624	63.6146	0.603635
109	0.352237	63.6124	0.978307
66	0.54171	63.6107	0.576884
58	0.55008	63.5861	1.07748
114	0.282595	63.537	2.12855
281	0.721479	63.5163	0.625137
71	0.575581	63.5006	2.85747
3	0.45108	63.4981	0.733637
20	0.540295	63.4657	0.348056
212	0.718028	63.4419	0.401059
103	0.394499	63.4259	1.38388
30	0.789134	63.4228	0.337387
101	0.707413	63.422	0.553551
41	0.107814	63.3944	2.75922
232	0.337194	63.3904	1.64097
167	0.25151	63.3477	4.18463
78	0.558536	63.3433	0.807721
76	0.366275	63.3428	1.64114
2	0.641995	63.3399	0.547806
117	0.583924	63.3243	1.07472
30	0.175635	63.3111	0.611473
130	0.521552	63.2697	0.387642
134	0.123069	63.2268	0.476967
94	0.721835	63.2199	0.346059
129	0.638657	63.2136	0.419472
35	0.700434	63.186	0.759717
107	0.42798	63.1821	0.64889
60	0.525479	63.18	0.757055
94	0.554699	63.1724	0.358887
144	0.564196	63.1605	3.07881
19	0.475982	63.141	2.65905
225	0.618704	63.1254	1.0628
94	0.596216	63.0877	0.968554
103	0.539193	63.063	0.692721
123	0.737567	63.0317	0.665054
103	0.679397	62.9849	1.10197
183	0.707227	62.9732	0.79955
90	0.545158	62.958	0.913971
30	0.56496	62.907	0.960803
166	0.193196	62.879	4.04322
48	0.739219	62.8172	1.49647
9	0.704381	62.8055	0.756226
16	0.452615	62.7831	2.31897
171	0.569643	62.7715	1.24672
173	0.53053	62.7096	1.10822
127	0.515005	62.6612	0.669637
72	0.45633	62.5857	3.40622
169	0.226479	62.5509	0.786219
182	0.662331	62.547	0.507217
144	0.705985	62.5432	0.9338
121	0.0841083	62.5161	0.499143
142	0.561336	62.4851	0.707728
186	0.728691	62.4696	0.410393
132	0.682967	62.4387	0.463565
177	0.563941	62.4232	0.536051
23	0.652336	62.3961	0.906469
216	0.714923	62.3881	1.91672
77	0.582238	62.3071	1.56021
76	0.203198	62.3071	2.2023
103	0.683702	62.2877	0.565633
112	0.120155	62.285	0.366051
56	0.586157	62.2477	1.21472
74	0.56394	62.1659	1.38989
192	0.839878	62.1352	0.60346
6	0.344951	62.0916	0.445305
5	0.574496	62.0546	0.623718
98	0.734729	62.0162	0.656303
72	0.628533	61.997	1.31639
54	0.527039	61.997	0.483551
197	0.708097	61.9854	1.3283
36	0.33554	61.9701	1.01772
70	0.602294	61.9432	0.671048
166	0.542398	61.9162	0.793887
27	0.226567	61.8818	0.865888
20	0.671041	61.8779	1.95964
18	0.374482	61.8698	0.817299
154	0.573898	61.851	0.420474
180	0.499564	61.851	2.45656
31	0.741177	61.8405	0.354385
95	0.147442	61.8233	1.71188
155	0.509659	61.8165	0.643471
9	0.65701	61.8136	0.820714
180	0.619471	61.7716	0.758639
5	0.669907	61.755	0.471298
4	0.524506	61.7282	0.874804
235	0.465048	61.7166	1.12155
97	0.411051	61.684	0.731466
214	0.782071	61.6802	0.896561
213	0.675334	61.6703	0.533051
124	0.879173	61.6685	0.569382
79	0.353633	61.665	0.493136
193	0.786192	61.6421	0.920547
66	0.550126	61.6154	0.610303
87	0.715807	61.5964	1.01822
148	0.664643	61.5811	0.936643
176	0.683701	61.5697	0.796048
138	0.5681	61.4554	0.638975
267	0.660006	61.4518	0.500387
119	0.308004	61.4363	0.874306
143	0.463148	61.4099	2.77397
266	0.480555	61.3948	2.44338
12	0.771707	61.391	0.340136
202	0.646179	61.348	0.565465
274	0.628234	61.3456	1.09005
73	0.493152	61.3442	0.798556
183	0.352097	61.3258	0.584638
185	0.137544	61.2763	3.33272
2	0.426883	61.2597	0.89447
161	0.58537	61.2398	2.39913
169	0.242855	61.1679	1.75089
133	0.470214	61.115	1.1143
53	0.347452	61.0934	0.466967
88	0.469287	61.0858	0.684392
161	0.635447	61.0744	0.854886
142	0.67467	61.0545	1.52264
8	0.0965573	61.0469	0.604637
91	0.652552	60.9902	0.329969
84	0.176479	60.9713	1.96581
42	0.131871	60.9713	2.51955
66	0.398662	60.9563	1.59389
97	0.470415	60.9449	0.663053
124	0.754363	60.9448	0.729472
60	0.41648	60.937	0.996806
83	0.179194	60.9146	1.48097
283	0.358801	60.8957	4.78922
20	0.521783	60.8718	1.92731
109	0.408219	60.8579	0.593971
176	0.761395	60.8473	0.567472
143	0.739854	60.8473	0.95297
208	0.443876	60.8473	1.73013
28	0.219501	60.7886	0.981054
115	0.517461	60.776	0.515055
11	0.509005	60.776	0.518712
275	0.29987	60.7445	2.30956
199	0.39411	60.7385	0.555387
225	0.640324	60.6822	0.622386
51	0.661875	60.6575	0.53022
147	0.676611	60.6522	0.871554
116	0.321246	60.626	0.293973
54	0.561447	60.6147	0.844643
22	0.384008	60.5752	1.94039
182	0.50208	60.5359	1.77914
89	0.443652	60.5214	0.546883
155	0.669884	60.4795	0.83106
132	0.54435	60.4795	1.1923
153	0.770698	60.472	0.541387
71	0.414231	60.4421	1.68772
153	0.69887	60.4273	0.450643
19	0.101859	60.4266	2.4328
32	0.23123	60.4236	1.49247
123	0.520319	60.4008	1.42347
36	0.390343	60.4008	2.80089
63	0.517196	60.3971	0.643717
190	0.667981	60.3821	0.90814
4	0.354807	60.3821	0.676801
64	0.552821	60.3746	0.96714
209	0.32871	60.364	1.20797
44	0.617159	60.3268	0.981476
76	0.526412	60.3231	1.41313
34	0.540732	60.322	1.50638
93	0.616148	60.3097	0.872887
140	0.692164	60.3082	0.491887
148	0.767436	60.3007	0.609217
107	0.470007	60.2821	0.656891
177	0.704007	60.2718	3.34664
44	0.570617	60.2718	1.2838
182	0.677637	60.2695	0.674886
69	0.390862	60.2672	2.70564
133	0.179652	60.2475	1.09597
142	0.70079	60.2395	0.46847
175	0.710011	60.2245	2.26631
38	0.48766	60.1778	1.0344
122	0.360393	60.1108	1.66488
199	0.677845	60.0782	0.676053
80	0.63701	60.0706	0.530228
121	0.678428	60.0661	0.493556
142	0.617536	60.0438	1.41638
28	0.642343	60.021	0.61763
48	0.603084	60.0147	0.886884
85	0.55985	60.0103	0.487053
181	0.519618	60.0103	2.46064
157	0.465021	59.9842	1.39472
115	0.34297	59.947	1.74239
99	0.729868	59.9209	0.942721
37	0.227224	59.8799	1.35997
109	0.506863	59.8762	0.61614
133	0.523124	59.8018	0.890053
47	0.540326	59.7906	0.828135
[truncated: 985 more rows]
