# Supplementary material for: Local Electrical Dyssynchrony during Atrial Fibrillation: Theoretical Considerations and Initial Catheter Ablation Results
Source: PLoS One. 2016 Oct 25;11(10):e0164236. doi: 10.1371/journal.pone.0164236 (PMC5079563; doi:10.1371/journal.pone.0164236)
Supplement: S1 File — (ZIP) [file pone.0164236.s004.zip › Data used in Figure 6.xlsx]

## Sheet: Mean
	Mean Dyssynchrony
Window_length [s]	pt1	pt2	pt3	pt4	pt5	pt6	pt7	pt8	pt9	pt10	pt11	pt12	pt13	pt14	pt15	pt16	pt17	pt18
2	0.496357	0.330337	0.355511	0.320052	0.348385	0.383338	0.376712	0.348674	0.3185	0.345055	0.381332	0.304274	0.328161	0.36479	0.43112	0.295643	0.354007	0.872026
4	0.288577	0.257329	0.29408	0.252797	0.272104	0.308556	0.303533	0.272692	0.246864	0.271141	0.314075	0.233333	0.253123	0.29412	0.401872	0.226542	0.285555	0.678746
6	0.259715	0.226657	0.270065	0.224453	0.239475	0.276798	0.273346	0.242412	0.216356	0.236808	0.287338	0.204292	0.220723	0.264034	0.391495	0.197677	0.255913	0.673097
8	0.24223	0.207758	0.25479	0.207566	0.219172	0.257043	0.255902	0.223488	0.200698	0.217764	0.270595	0.187928	0.20178	0.246054	0.384198	0.18205	0.238696	0.667177
10	0.230518	0.196312	0.245911	0.197284	0.206136	0.242354	0.242547	0.211693	0.187885	0.201953	0.259056	0.177414	0.189041	0.232051	0.381544	0.170996	0.227469	0.666793
12	0.223192	0.187571	0.238401	0.189119	0.195283	0.23229	0.23553	0.20175	0.179799	0.1925	0.249735	0.168198	0.180911	0.223564	0.376611	0.162934	0.218219	0.663937
14	0.215771	0.180205	0.233059	0.1825	0.187548	0.22487	0.228232	0.195081	0.173213	0.184902	0.243015	0.162314	0.17355	0.219074	0.374419	0.158596	0.210126	0.662015
16	0.210417	0.174856	0.22836	0.178084	0.180982	0.221268	0.22245	0.190706	0.168296	0.179384	0.237648	0.157445	0.166912	0.212931	0.372708	0.153224	0.206068	0.65712
18	0.206087	0.172142	0.225472	0.174608	0.176023	0.215595	0.217249	0.185768	0.163673	0.173727	0.233985	0.153397	0.16259	0.207528	0.373781	0.148196	0.202659	0.658327
20	0.203864	0.167958	0.221912	0.171296	0.171637	0.211195	0.213541	0.181599	0.159587	0.17015	0.23	0.150466	0.15964	0.202242	0.368391	0.145813	0.19614	0.658552

## Sheet: SD
	Mean Dyssynchrony
Window_length [s]	pt1	pt2	pt3	pt4	pt5	pt6	pt7	pt8	pt9	pt10	pt11	pt12	pt13	pt14	pt15	pt16	pt17	pt18
2	0.0748259	0.0379742	0.0287561	0.0251217	0.0540761	0.0456308	0.0334259	0.0411495	0.0301567	0.0345193	0.0373469	0.0260896	0.0272923	0.0516634	0.067938	0.0234576	0.0403745	0.118407
4	0.0398709	0.032727	0.0242011	0.0212963	0.0505208	0.0354261	0.0268619	0.0285316	0.026406	0.0290855	0.0309557	0.0217369	0.0183399	0.0489703	0.0756254	0.0154672	0.037771	0.0994618
6	0.0361275	0.030209	0.0216554	0.0180182	0.0481349	0.031136	0.0227798	0.0240477	0.024372	0.0254298	0.0280358	0.0227536	0.0159841	0.0465141	0.0791682	0.0123835	0.0363457	0.100695
8	0.0355535	0.0274419	0.0207329	0.0170669	0.0449775	0.0289526	0.0216454	0.0203275	0.024018	0.0192146	0.02413	0.0221144	0.0142767	0.0441276	0.079898	0.0131222	0.0349363	0.103601
10	0.0341563	0.0270744	0.0176152	0.0157443	0.0455202	0.0258304	0.0209906	0.0174866	0.0206393	0.0194397	0.0227063	0.0223495	0.0133465	0.0413866	0.0800926	0.0115761	0.0361569	0.109887
12	0.0326625	0.0247713	0.0182178	0.0160301	0.0412007	0.0233701	0.0201853	0.0174228	0.0221514	0.0201831	0.0217502	0.0215704	0.0122193	0.0413788	0.0798158	0.0100329	0.0340104	0.107178
14	0.0297701	0.0256167	0.0161831	0.0168753	0.0405192	0.023581	0.0221591	0.015255	0.0210961	0.0177336	0.0207161	0.0216134	0.0119597	0.0405626	0.0791791	0.00989205	0.033609	0.108282
16	0.0300741	0.0231745	0.0156836	0.0153976	0.0378097	0.0236443	0.0189315	0.0132964	0.02136	0.0180711	0.0191428	0.0210246	0.0136654	0.0407659	0.0821383	0.00861293	0.0332981	0.112579
18	0.0306828	0.023938	0.0161432	0.0145957	0.0407948	0.0223591	0.0190485	0.0121066	0.0197431	0.0169091	0.0214688	0.0216169	0.0126627	0.0407759	0.0846047	0.0090812	0.0344592	0.109922
20	0.0308176	0.0236919	0.0136166	0.0139353	0.0397429	0.0191107	0.0173614	0.0119898	0.019538	0.017899	0.0188135	0.0196457	0.0132394	0.038122	0.0783185	0.00967818	0.0296265	0.109207

## Sheet: scatterplot
Dyssynch_1st_4_seconds	Dyssynch_Last_4_seconds
0.625758	0.695052
0.452953	0.475633
0.436835	0.423847
0.40708	0.445309
0.533019	0.513241
0.632668	0.629018
0.522274	0.749663
0.496365	0.782326
0.583607	0.664093
0.401826	0.312795
0.285036	0.323843
0.331076	0.377462
0.292627	0.299139
0.292169	0.301051
0.357645	0.360983
0.451754	0.454176
0.410961	0.44424
0.413574	0.459178
0.567678	0.485998
0.600719	0.614974
0.564737	0.718957
0.593295	0.650416
0.666658	0.406592
0.620268	0.42265
0.536758	0.384178
0.506454	0.381441
0.518185	0.461316
0.489475	0.467219
0.47568	0.461131
0.472412	0.51757
0.505501	0.590581
0.695792	0.560816
0.569747	0.552146
0.541183	0.527623
0.527789	0.555062
0.565113	0.64725
0.626847	0.724646
0.651883	0.542126
0.585828	0.553106
0.0259388	0.0289496
0.0293266	0.018964
0.0278058	0.0214016
0.0277301	0.0240744
0.0394146	0.0311724
0.0395133	0.0239848
0.0522047	0.0338886
0.0357263	0.036192
0.039646	0.0609047
0.720899	0.540051
0.598685	0.543396
0.676139	0.54874
0.828492	0.739196
0.610796	0.630019
0.595175	0.670168
0.665437	0.730959
0.62503	0.622029
0.672016	0.612367
0.74433	0.664585
0.709523	0.644627
0.574506	0.658947
0.553882	0.654026
0.546928	0.752202
0.49343	0.581325
0.515433	0.577065
0.649432	0.712461
0.530045	0.634677
0.45929	0.647155
0.412497	0.598115
0.407279	0.654672
0.536582	0.821427
0.66551	0.580892
0.70625	0.403239
0.58293	0.359282
0.625869	0.399082
0.57882	0.393944
0.717999	0.571463
0.171726	0.594244
0.115874	0.51574
0.115711	0.534095
0.138121	0.497578
0.717431	0.602996
0.64551	0.535963
0.579593	0.476109
0.697555	0.639698
0.860495	0.671351
0.72287	0.433166
0.499887	0.312843
0.426783	0.249751
0.448861	0.264036
0.440594	0.270017
0.616321	0.453688
0.460318	0.416398
0.450483	0.42399
0.453672	0.41595
0.426724	0.373015
0.621558	0.692645
0.68299	0.66744
0.621416	0.653093
0.314062	0.571446
0.450304	0.495323
0.594879	0.518877
0.438826	0.50846
0.305118	0.539611
0.305564	0.629403
0.341457	0.666869
0.366105	0.7181
0.567249	0.66598
0.408807	0.483947
0.265892	0.365738
0.23617	0.362428
0.31481	0.345213
0.41443	0.502263
0.161902	0.371998
0.133931	0.25741
0.14105	0.232043
0.1383	0.247963
0.143992	0.258826
0.264957	0.325838
0.351762	0.638566
0.441105	0.359916
0.381425	0.335747
0.376276	0.344651
0.581814	0.561052
0.625222	0.473411
0.3156	0.293668
0.277152	0.240858
0.258171	0.214371
0.250998	0.240669
0.573642	0.509627
0.443145	0.368527
0.44882	0.393756
0.578172	0.544703
0.581523	0.618494
0.583848	0.576622
0.678482	0.608423
0.720501	0.659055
0.585819	0.587308
0.652028	0.672349
0.820277	0.766598
0.516535	0.685775
0.513134	0.61131
0.556527	0.677922
0.610791	0.545033
0.435094	0.485447
0.424325	0.498194
0.3734	0.48288
0.374369	0.564347
0.577737	0.67814
0.427781	0.539816
0.402102	0.461157
0.399503	0.428773
0.380359	0.41363
0.563164	0.457833
0.770762	0.50621
0.121906	0.10208
0.154359	0.103217
0.101137	0.0889256
0.0725193	0.0608987
0.0635712	0.0668241
0.0723971	0.0833276
0.0780195	0.0840458
0.0807024	0.0726837
0.136045	0.0992232
0.637288	0.674787
0.680252	0.648758
0.568096	0.529687
0.523981	0.525456
0.63704	0.481981
0.547985	0.525352
0.63742	0.538347
0.502562	0.641509
0.558851	0.738412
0.681617	0.694027
0.71213	0.646136
0.611167	0.637738
0.577054	0.633628
0.519263	0.562754
0.503478	0.630682
0.534504	0.680024
0.495661	0.526409
0.586558	0.561896
0.515501	0.598669
0.371751	0.488068
0.43903	0.510756
0.496752	0.537958
0.619307	0.820578
0.568546	0.56182
0.56495	0.563529
0.560956	0.494477
0.684777	0.640854
0.725686	0.785108
0.773931	0.677838
0.518963	0.387586
0.377672	0.395381
0.390829	0.407658
0.383708	0.421668
0.393197	0.376741
0.410797	0.43094
0.51544	0.590931
0.497483	0.690807
0.297112	0.170951
0.401303	0.262701
0.266411	0.176703
0.194653	0.118802
0.169163	0.106472
0.177088	0.130026
0.257414	0.188784
0.229055	0.155098
0.300076	0.146954
0.263861	0.1394
0.107304	0.0685507
0.0948592	0.0591508
0.103431	0.0640045
0.293903	0.375248
0.33929	0.302921
0.412051	0.300171
0.593113	0.60753
0.522903	0.556053
0.309186	0.495711
0.269105	0.309831
0.287053	0.356314
0.291331	0.34656
0.112563	0.189383
0.0705575	0.118541
0.0637766	0.104652
0.132728	0.205551
0.11621	0.124959
0.0956839	0.113782
0.0918483	0.123848
0.105164	0.129113
0.214501	0.255631
0.014756	0.0735047
0.0173293	0.0295463
0.0182179	0.0255035
0.0175924	0.0275114
0.0124428	0.0295603
0.0146693	0.0295106
0.0221272	0.0322914
0.0269529	0.0322436
0.0354821	0.0286304
0.453373	0.560037
0.241965	0.352793
0.292184	0.40779
0.313456	0.528621
0.49367	0.733934
0.450591	0.633417
0.445935	0.730928
0.473684	0.539308
0.520445	0.491237
0.612052	0.486097
0.611026	0.497974
0.343169	0.14756
0.289692	0.0769103
0.308407	0.0876091
0.290157	0.083372
0.50261	0.0883271
0.642441	0.114028
0.668527	0.617996
0.515137	0.451785
0.449209	0.41944
0.486148	0.553293
0.613903	0.73842
0.599381	0.641359
0.578059	0.614011
0.495584	0.64435
0.553035	0.757017
0.615062	0.720944
0.627604	0.522703
0.516919	0.472242
0.478576	0.540476
0.462781	0.540412
0.516275	0.48709
0.531646	0.544841
0.535025	0.560301
0.540664	0.61423
0.457328	0.375751
0.378091	0.368768
0.349516	0.362355
0.375219	0.362942
0.390674	0.311567
0.387169	0.280819
0.353807	0.235722
0.446732	0.236298
0.524887	0.36091
0.48901	0.278401
0.557361	0.322232
0.202866	0.470757
0.207479	0.460133
0.214353	0.501727
0.221083	0.468576
0.286789	0.508741
0.50812	0.697315
0.353171	0.501132
0.343386	0.377848
0.351092	0.494861
0.329974	0.469666
0.449995	0.507451
0.628436	0.323908
0.409422	0.177071
0.356313	0.17792
0.44772	0.232666
0.384211	0.299583
0.395344	0.303001
0.37602	0.414956
0.38221	0.323742
0.292519	0.206487
0.259413	0.222672
0.26891	0.221338
0.285191	0.217084
0.314908	0.219316
0.407645	0.462503
0.373017	0.407347
0.327746	0.657179
0.653627	0.635409
0.09886	0.135146
0.0468499	0.0775216
0.0422752	0.0594484
0.0469398	0.0695814
0.067588	0.125754
0.441646	0.413688
0.334968	0.365651
0.290557	0.414151
0.280083	0.39586
0.53066	0.658265
0.233629	0.134579
0.104706	0.108268
0.102626	0.0980226
0.134879	0.109683
0.130903	0.153471
0.130267	0.149117
0.391537	0.813311
0.31583	0.376794
0.257606	0.326717
0.282124	0.380136
0.48166	0.284365
0.37503	0.276897
0.551254	0.361669
0.747831	0.771234
0.498525	0.44713
0.422521	0.620888
0.403619	0.427361
0.496432	0.419371
0.591594	0.416525
0.595056	0.466396
0.798512	0.657746
0.64676	0.549468
0.607131	0.448724
0.670485	0.475946
0.757974	0.525092
0.693794	0.691125
0.811443	0.795974
0.820598	0.4523
0.670726	0.350346
0.545143	0.434462
0.411559	0.337696
0.402463	0.367308
0.524746	0.338174
0.552278	0.340808
0.461707	0.186395
0.377909	0.167509
0.445391	0.166772
0.592947	0.258386
0.426392	0.228965
0.335703	0.228695
0.36258	0.247546
0.306281	0.189253
0.536571	0.329788
0.425497	0.542058
0.34784	0.509674
0.39684	0.437025
0.501413	0.506462
0.57614	0.848494
0.428707	0.276013
0.418967	0.260613
0.430472	0.249072
0.545722	0.341102
0.746728	0.508764
0.332956	0.192185
0.274723	0.0877493
0.243708	0.0912543
0.354534	0.165547
0.226143	0.159424
0.211893	0.149919
0.197347	0.139678
0.404855	0.210496
0.16385	0.139345
0.114015	0.0898806
0.0954714	0.0794035
0.115847	0.0848293
0.283407	0.196266
0.167692	0.159316
0.152457	0.14366
0.108577	0.106521
0.0954566	0.0961424
0.0941977	0.120901
0.176911	0.252903
0.155332	0.125038
0.104037	0.0861711
0.285607	0.176349
0.331944	0.185242
0.241168	0.141627
0.33039	0.182189
0.372559	0.243078
0.287924	0.294315
0.208576	0.242331
0.211066	0.226163
0.289006	0.307483
0.492875	0.470607
0.490985	0.492516
0.496543	0.424673
0.535334	0.467772
0.640206	0.601087
0.614622	0.572433
0.497692	0.419334
0.0461422	0.0590772
0.0170945	0.0237731
0.0233749	0.0269947
0.028108	0.0384538
0.32681	0.27047
0.231577	0.157873
0.262924	0.167575
0.268435	0.195618
0.233701	0.227604
0.557591	0.395405
0.374552	0.241079
0.364711	0.241623
0.713586	0.521372
0.333674	0.371073
0.287628	0.325338
0.237883	0.31123
0.371863	0.505458
0.721043	0.523536
0.623494	0.564411
0.54098	0.610783
0.554811	0.577989
0.621654	0.631524
0.671616	0.633173
0.604302	0.636157
0.658123	0.655471
0.312015	0.383382
0.232329	0.290942
0.213157	0.29676
0.387007	0.44634
0.499331	0.586312
0.501505	0.58593
0.498057	0.576039
0.521726	0.614389
0.622862	0.598056
0.520122	0.486118
0.453027	0.434275
0.452071	0.454253
0.384418	0.517821
0.306769	0.199791
0.154243	0.122802
0.0961213	0.128964
0.0910762	0.166457
0.107794	0.238837
0.109801	0.177746
0.106669	0.119444
0.0991639	0.2012
0.179249	0.365917
0.297145	0.57668
0.194182	0.320468
0.170808	0.303141
0.135409	0.270891
0.142076	0.249493
0.145848	0.271874
0.153712	0.292951
0.431137	0.541196
0.495384	0.742633
0.335818	0.684833
0.341497	0.63104
0.330741	0.595077
0.292018	0.556623
0.321326	0.593194
0.474502	0.621857
0.455907	0.639428
0.559781	0.563747
0.604699	0.531287
0.493006	0.501113
0.471998	0.486525
0.520118	0.507454
0.598653	0.59142
0.619272	0.591277
0.221338	0.465617
0.218764	0.386044
0.228919	0.358849
0.273521	0.413301
0.311089	0.508659
0.280943	0.66759
0.664999	0.754607
0.771875	0.782826
0.676597	0.64109
0.719444	0.64142
0.688276	0.644355
0.625695	0.629427
0.604992	0.62358
0.701657	0.662342
0.648841	0.664087
0.497511	0.439427
0.442233	0.334897
0.448253	0.312476
0.466068	0.365642
0.392532	0.325641
0.379223	0.37296
0.412879	0.408178
0.405781	0.372943
0.487849	0.291738
0.371272	0.39177
0.371039	0.308805
0.388119	0.302134
0.457165	0.404573
0.428687	0.371469
0.385686	0.400563
0.533907	0.408632
0.522959	0.566852
0.477129	0.429395
0.492901	0.420886
0.489792	0.440463
0.44472	0.405606
0.437564	0.448978
0.468498	0.408777
0.523892	0.415211
0.482076	0.505083
0.268745	0.230392
0.174868	0.131599
0.163287	0.118621
0.284056	0.195111
0.375624	0.587232
0.367608	0.60447
0.425307	0.632404
0.414652	0.597018
0.353456	0.528756
0.393883	0.558696
0.443512	0.568408
0.465906	0.560903
0.485816	0.57227
0.294866	0.225168
0.289256	0.21043
0.355014	0.205524
0.411507	0.239718
0.531164	0.400221
0.43098	0.409362
0.439332	0.416377
0.441508	0.409896
0.503618	0.426921
0.440544	0.511118
0.444301	0.563179
0.490855	0.523735
0.537246	0.568493
0.23731	0.0861544
0.204502	0.0644696
0.171638	0.0519458
0.242722	0.0912866
0.453645	0.118284
0.0575343	0.0894729
0.0394737	0.0702312
0.0363766	0.0645139
0.0993724	0.168673
0.425352	0.158643
0.180575	0.106754
0.177901	0.0907976
0.255962	0.187271
0.685808	0.576567
0.654464	0.516372
0.616594	0.521865
0.677116	0.552481
0.65799	0.541138
0.628201	0.527769
0.76947	0.68295
0.499308	0.54171
0.450245	0.481344
0.36901	0.486596
0.544548	0.692733
0.526704	0.593441
0.528412	0.66705
0.599438	0.663946
0.776274	0.546403
0.77784	0.66701
0.409847	0.337967
0.361488	0.357466
0.355742	0.343597
0.380376	0.402607
0.651834	0.719208
0.491042	0.567699
0.542331	0.61963
0.550883	0.587768
0.495424	0.574599
0.466297	0.572362
0.635382	0.807538
0.540799	0.635747
0.503494	0.567001
0.465683	0.548382
0.512693	0.623648
0.672532	0.735029
0.861301	0.689595
0.737352	0.596156
0.694289	0.62588
0.624988	0.765433
0.376717	0.432857
0.325105	0.386539
0.297076	0.353566
0.365144	0.386145
0.440954	0.583514
0.515741	0.544257
0.309498	0.449503
0.404906	0.488758
0.402963	0.656955
0.377312	0.535316
0.470423	0.363527
0.432921	0.352584
0.366436	0.385885
0.309064	0.365625
0.326128	0.339928
0.356478	0.53196
0.420083	0.369913
0.318216	0.314255
0.32761	0.306261
0.293061	0.359389
0.449224	0.30179
0.833893	0.764491
0.624898	0.664016
0.570899	0.6038
0.632963	0.622239
0.719377	0.717718
0.837828	0.65329
0.661742	0.605032
0.669525	0.633924
0.678337	0.669396
0.410766	0.453343
0.520332	0.563721
0.429814	0.47856
0.471741	0.49871
0.519212	0.583088
0.436277	0.436132
0.577781	0.592133
0.659541	0.606972
0.57847	0.57439
0.741436	0.526195
0.528697	0.686632
0.472012	0.652241
0.47053	0.689553
0.513408	0.734707
0.621252	0.667685
0.696292	0.635886
0.301765	0.606227
0.213098	0.536736
0.286565	0.601919
0.274734	0.73569
0.505838	0.682028
0.447157	0.438726
0.464795	0.471626
0.614546	0.471594
0.615058	0.484378
0.495405	0.492001
0.475698	0.459623
0.528087	0.48858
0.530672	0.565361
0.63882	0.543477
0.572268	0.497913
0.505972	0.391601
0.509626	0.35857
0.600542	0.421457
0.655289	0.396565
0.616386	0.381123
0.690188	0.472543
0.684691	0.450225
0.607347	0.480614
0.628522	0.446753
0.710438	0.491315
0.60349	0.558641
0.611097	0.702608
0.34733	0.502634
0.37315	0.455553
0.639137	0.653748
0.57291	0.628493
0.393314	0.491331
0.385383	0.399355
0.314515	0.395931
0.329421	0.432856
0.509679	0.739024
0.557355	0.740121
0.537476	0.581114
0.372713	0.483054
0.379832	0.476182
0.393071	0.477033
0.651526	0.542899
0.571524	0.827529
0.449834	0.553656
0.438135	0.436266
0.678968	0.582667
0.423873	0.241534
0.317071	0.15065
0.35384	0.162989
0.537652	0.276581
0.654734	0.816567
0.661698	0.601684
0.606581	0.618796
0.678495	0.62039
0.622316	0.669717
0.679276	0.686409
0.672063	0.431477
0.700391	0.414715
0.594475	0.397298
0.578788	0.398787
0.55855	0.468597
0.551722	0.323588
0.705191	0.387592
0.708129	0.682737
0.69155	0.692907
0.605348	0.616238
0.546536	0.616705
0.632251	0.675713
0.628906	0.670453
0.651163	0.607818
0.609089	0.597867
0.604546	0.69859
0.151529	0.239569
0.110373	0.18995
0.0832935	0.166391
0.0897625	0.160658
0.110631	0.225257
0.160221	0.364042
0.75677	0.58492
0.650476	0.740551
0.59146	0.743232
0.744437	0.690707
0.535683	0.633402
0.522366	0.658353
0.603631	0.641116
0.62638	0.617493
0.632788	0.67306
0.666984	0.513811
0.395495	0.392679
0.387542	0.381337
0.410013	0.331503
0.523629	0.429239
0.604827	0.523434
0.415833	0.311317
0.573477	0.42247
0.282939	0.237424
0.267267	0.238521
0.254921	0.1877
0.319605	0.268948
0.468455	0.340475
0.103727	0.268646
0.10185	0.273537
0.115241	0.31568
0.162904	0.48982
0.10596	0.38804
0.123818	0.28397
0.128785	0.328782
0.128151	0.347714
0.822532	0.717269
0.589051	0.532479
0.603633	0.611338
0.633222	0.553209
0.599429	0.561012
0.669033	0.569451
0.760702	0.71282
0.514724	0.692115
0.432103	0.522154
0.427198	0.47003
0.4509	0.506908
0.550835	0.461611
0.636727	0.547692
0.760329	0.552435
0.522644	0.686236
0.604789	0.510939
0.541624	0.486272
0.474374	0.525646
0.422391	0.601734
0.446197	0.531155
0.593415	0.567665
0.518988	0.679495
0.676345	0.680253
0.537205	0.527111
0.483719	0.512555
0.347994	0.410282
0.430234	0.406329
0.482514	0.485057
0.488168	0.561744
0.659286	0.716804
0.55488	0.657837
0.408552	0.516717
0.340779	0.406236
0.361137	0.512168
0.342222	0.414084
0.336777	0.400226
0.420303	0.437516
0.65902	0.705245
0.674033	0.6899
0.605222	0.637035
0.543383	0.506889
0.507861	0.454377
0.51989	0.515442
0.593629	0.601671
0.307915	0.479081
0.404883	0.65245
0.352443	0.603391
0.31707	0.539425
0.278103	0.608698
0.318449	0.614374
0.70922	0.746375
0.335642	0.232415
0.274698	0.24742
0.279856	0.216076
0.290092	0.240809
0.31889	0.251001
0.6692	0.573865
0.7148	0.716414
0.761634	0.718308
0.787524	0.700408
0.713732	0.679553
0.64678	0.636306
0.614947	0.684686
0.576113	0.67259
0.58202	0.696891
0.617541	0.629632
0.47096	0.666138
0.480107	0.768524
0.430928	0.422409
0.344714	0.397349
0.337017	0.377713
0.442847	0.490281
0.413592	0.405474
0.678608	0.679328
0.569537	0.566845
0.592205	0.628074
0.780117	0.717923
0.136661	0.0478851
0.144432	0.0503513
0.145411	0.0513626
0.11734	0.0408961
0.115405	0.0370129
0.277696	0.0998759
0.288138	0.12656
0.135659	0.0463407
0.137314	0.0428255
0.820333	0.736424
0.422353	0.483101
0.428366	0.539642
0.413398	0.526708
0.408075	0.501589
0.454998	0.548393
0.444418	0.54334
0.0293721	0.0968451
0.0285166	0.103577
0.0927458	0.294538
0.0490246	0.160203
0.0251103	0.0993997
0.026822	0.0870301
0.0293992	0.131393
0.0334102	0.163208
0.0410241	0.181314
0.0349599	0.00845366
0.0618977	0.0137116
0.0770492	0.0132552
0.0525953	0.011495
0.0348348	0.00779119
0.0539252	0.00793834
0.0536813	0.00872349
0.0549764	0.0112045
0.0453375	0.0126957
0.444563	0.754996
0.444691	0.427477
0.476078	0.4783
0.470888	0.408929
0.424054	0.359107
0.377778	0.354928
0.45146	0.3931
0.562587	0.570013
0.529145	0.641396
0.251262	0.357761
0.131889	0.227077
0.144352	0.271713
0.253935	0.293082
0.703909	0.55851
0.473838	0.371421
0.55576	0.387447
0.544387	0.447834
0.411439	0.234591
0.253949	0.131428
0.162252	0.0727126
0.159134	0.066556
0.16667	0.0667603
0.195833	0.0720069
0.227562	0.0722022
0.239344	0.0897371
0.704373	0.564213
0.653721	0.516271
0.712016	0.566756
0.610758	0.518007
0.688633	0.56974
0.662174	0.513261
0.687608	0.515005
0.703575	0.764966
0.640082	0.40899
0.597766	0.423122
0.733398	0.592972
0.793091	0.756475
0.177555	0.058165
0.0955015	0.0265094
0.109839	0.02722
0.144191	0.0509822
0.252366	0.300664
0.213816	0.261526
0.250265	0.29091
0.231142	0.317946
0.230578	0.175219
0.249857	0.216125
0.348386	0.1509
0.368436	0.263807
0.295142	0.19865
0.323584	0.201811
0.229802	0.371897
0.190912	0.39957
0.203742	0.315766
0.350072	0.674828
0.376082	0.341581
0.331533	0.321262
0.449029	0.33903
0.562486	0.410782
0.455938	0.587833
0.456288	0.612846
0.41571	0.51825
0.417524	0.570756
0.225424	0.323372
0.0998467	0.157576
0.101823	0.163284
0.171983	0.221529
0.583477	0.348724
0.484386	0.312526
0.455634	0.265947
0.487632	0.320912
0.445184	0.312535
0.523119	0.359892
0.730829	0.68391
0.685588	0.635671
0.578999	0.725956
0.509849	0.510902
0.44212	0.482295
0.441717	0.522429
0.469917	0.591013
0.575335	0.751981
0.616911	0.643405
0.612364	0.574318
0.687637	0.366928
0.694732	0.363912
0.617947	0.493192
0.639275	0.769165
0.55938	0.356835
0.568487	0.401028
0.583952	0.446399
0.638491	0.442938
0.695003	0.429445
0.614048	0.813853
0.554949	0.548558
0.478511	0.490587
0.559663	0.512934
0.471944	0.47567
0.564206	0.547703
0.555941	0.564732
0.744025	0.598257
0.743277	0.368051
0.565679	0.323764
0.525849	0.400008
0.507312	0.389635
0.562125	0.395527
0.680574	0.435264
0.173324	0.356216
0.164081	0.332512
0.166485	0.359197
0.153397	0.317782
0.129994	0.303786
0.124409	0.310019
0.161002	0.377193
0.278754	0.621888
0.373784	0.677509
0.669616	0.565301
0.409136	0.370045
0.339488	0.393959
0.415476	0.53263
0.442627	0.46608
0.422525	0.438603
0.461986	0.463007
0.726923	0.851306
0.437761	0.489766
0.502569	0.514434
0.454967	0.432648
0.364783	0.385775
0.447822	0.413362
0.447132	0.67023
0.792755	0.573174
0.440667	0.476012
0.323762	0.431277
0.347304	0.527449
0.364639	0.6267
0.446763	0.571993
0.371844	0.398606
0.354287	0.455505
0.785624	0.591051
0.695073	0.494752
0.670388	0.37809
0.638216	0.367407
0.645665	0.47619
0.673766	0.657612
0.727382	0.638272
0.65413	0.639805
0.661705	0.625546
0.671843	0.619516
0.637487	0.608912
0.667723	0.561737
0.607478	0.663347
0.659297	0.628124
0.683513	0.747066
0.682516	0.451348
0.54615	0.374058
0.400249	0.281598
0.422597	0.302984
0.431081	0.417145
0.481488	0.391539
0.51567	0.273937
0.741442	0.300334
0.501695	0.216382
0.441375	0.286269
0.396611	0.307715
0.379224	0.25371
0.412847	0.229877
0.439626	0.541515
0.354565	0.439019
0.342987	0.427548
0.337865	0.398834
0.346106	0.444848
0.497048	0.464132
0.716765	0.672548
0.666325	0.696868
0.270567	0.539011
0.212602	0.46949
0.231642	0.445093
0.256744	0.499172
0.180365	0.52036
0.220133	0.590807
0.413482	0.371828
0.35424	0.373836
0.366828	0.357603
0.386751	0.500935
0.320478	0.384204
0.32373	0.32916
0.344584	0.354645
0.319124	0.369985
0.629086	0.437147
0.554882	0.707321
0.590022	0.767812
0.668367	0.705561
0.641789	0.671165
0.710679	0.644204
0.72479	0.634991
0.714345	0.641875
0.295585	0.415605
0.305656	0.420022
0.589959	0.514882
0.327434	0.513026
0.430039	0.506162
0.549473	0.556858
0.548715	0.574066
0.562076	0.498878
0.613196	0.532878
0.589063	0.519538
0.601701	0.528248
0.629461	0.57087
0.604886	0.553144
0.565445	0.596599
0.706277	0.683368
0.42997	0.56852
0.463231	0.51271
0.407232	0.577603
0.475079	0.65289
0.458852	0.615697
0.502644	0.597554
0.695113	0.553784
0.596151	0.562673
0.579963	0.534689
0.575884	0.56532
0.697566	0.691561
0.626579	0.567839
0.61728	0.521727
0.662922	0.605968
0.687804	0.715658
0.616906	0.750203
0.639331	0.602695
0.613181	0.593765
0.663186	0.58949
0.672304	0.732921
0.684877	0.684008
0.675785	0.601853
0.712324	0.528155
0.66846	0.584504
0.531427	0.680215
0.55169	0.638917
0.549183	0.62137
0.705483	0.65805
0.616666	0.584319
0.656251	0.648888
0.607499	0.625538
0.626109	0.621098
0.749511	0.697064
0.458962	0.583844
0.467773	0.551983
0.4716	0.597465
0.578721	0.513992
0.655961	0.582492
0.53912	0.614185
0.832981	0.67778
0.395849	0.362078
0.30592	0.252897
0.255	0.233193
0.407168	0.39039
0.686151	0.622318
0.667459	0.35682
0.527503	0.333492
0.526456	0.321274
0.501669	0.31111
0.549303	0.375452
0.635327	0.452178
0.823776	0.577465
0.404118	0.362696
0.254253	0.293273
0.238332	0.251659
0.237104	0.250466
0.247657	0.283466
0.271495	0.357192
0.470635	0.594867
0.472012	0.516701
0.50848	0.542163
0.36418	0.577908
0.481424	0.622713
0.742433	0.813004
0.458166	0.487725
0.413474	0.536249
0.517638	0.533973
0.474523	0.531923
0.370254	0.561292
0.429594	0.417009
0.532407	0.445511
0.550301	0.455043
0.444918	0.507198
0.755678	0.6326
0.726773	0.523926
0.728406	0.56858
0.697973	0.599541
0.668481	0.740506
0.627807	0.731297
0.719529	0.650328
0.744999	0.533702
0.676936	0.526305
0.469586	0.744198
0.440133	0.678282
0.451513	0.615379
0.603425	0.674082
0.578939	0.635192
0.571371	0.637637
0.489542	0.674269
0.612169	0.754783
0.717527	0.707943
0.292731	0.547465
0.252098	0.494748
0.226948	0.411089
0.410211	0.475618
0.715107	0.697583
0.710705	0.524369
0.588129	0.373042
0.457697	0.322155
0.469673	0.313707
0.434025	0.321255
0.418139	0.302974
0.456822	0.347619
0.464603	0.459638
0.383818	0.429098
0.33978	0.335164
0.290815	0.316305
0.272769	0.303185
0.299864	0.303554
0.348144	0.375229
0.370993	0.446583
0.556319	0.63049
0.420926	0.46336
0.489409	0.474416
0.671701	0.742268
0.418701	0.476175
0.278365	0.296894
0.267022	0.296248
0.428347	0.525185
0.572319	0.522968
0.565118	0.474133
0.501828	0.404463
0.53295	0.43566
0.520714	0.601554
0.547628	0.619447
0.216721	0.295635
0.197132	0.237568
0.196844	0.220943
0.195703	0.243903
0.360091	0.597966
0.312846	0.290535
0.26676	0.191451
0.250026	0.175299
0.242679	0.185579
0.448488	0.32053
0.168155	0.282017
0.107532	0.133799
0.0853099	0.12277
0.109043	0.147327
0.126372	0.186516
0.489926	0.554466
0.554428	0.530135
0.443284	0.445912
0.470029	0.492607
0.506348	0.613466
0.594921	0.700448
0.638578	0.537501
0.662134	0.503914
0.672666	0.470029
0.617142	0.491202
0.566218	0.539194
0.56664	0.520061
0.689453	0.558514
0.713593	0.594732
0.563564	0.587491
0.655659	0.593317
0.522468	0.556916
0.510797	0.525301
0.545834	0.578575
0.562175	0.680139
0.704748	0.710823
0.640374	0.744218
0.39913	0.455477
0.390583	0.457918
0.387347	0.568888
0.456084	0.482558
0.345654	0.400646
0.351905	0.363724
0.509937	0.460477
0.571773	0.574326
0.0555856	0.155729
0.0350083	0.0921475
0.0329714	0.0794061
0.0483519	0.0816189
0.0425366	0.0879266
0.35466	0.361829
0.207925	0.148925
0.125462	0.146481
0.115708	0.122176
0.114883	0.112338
0.116284	0.113897
0.118909	0.129932
0.199841	0.212359
0.512242	0.512621
0.592252	0.487354
0.589379	0.490207
0.477957	0.363058
0.519112	0.298418
0.452539	0.313735
0.439435	0.3114
0.430687	0.30638
0.482711	0.350893
0.694075	0.559563
0.670067	0.583175
0.653087	0.638302
0.631665	0.712994
0.606829	0.630838
0.612499	0.625007
0.495566	0.485787
0.372292	0.353057
0.416242	0.341226
0.483783	0.476559
0.455801	0.439141
0.352618	0.326855
0.376721	0.327125
0.386276	0.358212
0.747076	0.691509
0.536669	0.585265
0.482156	0.46202
0.542518	0.417197
0.499858	0.388187
0.628286	0.450063
0.645135	0.465907
0.76703	0.778702
0.676955	0.623768
0.641732	0.60029
0.607922	0.671443
0.787148	0.860574
0.621518	0.759169
0.525604	0.736972
0.627124	0.70298
0.59145	0.67655
0.588924	0.610896
0.451054	0.551607
0.453097	0.57174
0.471798	0.590772
0.627427	0.568489
0.483255	0.332403
0.473912	0.341345
0.557422	0.366302
0.845805	0.587339
0.704523	0.683723
0.647352	0.651377
0.557293	0.617866
0.706124	0.654329
0.624927	0.61771
0.540156	0.614225
0.499288	0.599593
0.598765	0.610683
0.766036	0.723405
0.490755	0.555248
0.53847	0.504116
0.439546	0.559215
0.374475	0.434911
0.395365	0.440401
0.484985	0.500791
0.537393	0.446678
0.733148	0.498937
0.56515	0.556656
0.707838	0.818216
0.698939	0.697896
0.571641	0.545922
0.633349	0.566028
0.621115	0.687396
0.362101	0.274216
0.195281	0.159871
0.185954	0.17979
0.264711	0.185495
0.205103	0.152396
0.230633	0.212826
0.712148	0.613427
0.517917	0.523656
0.470643	0.420326
0.531356	0.419777
0.610137	0.507391
0.600836	0.59923
0.627152	0.545056
0.608102	0.641415
0.302556	0.687092
0.302945	0.625667
0.44941	0.653547
0.415149	0.718184
0.329937	0.704479
0.283511	0.817064
0.575685	0.473885
0.360665	0.232157
0.404465	0.301425
0.464976	0.303925
0.5044	0.174207
0.611654	0.187141
0.393993	0.147729
0.289987	0.141525
0.308111	0.132091
0.335061	0.114114
0.384728	0.238866
0.193828	0.116382
0.204165	0.152503
0.27266	0.142312
0.173949	0.217757
0.0970706	0.177443
0.105981	0.224674
0.132762	0.284279
0.602665	0.428515
0.456212	0.341729
0.428255	0.324949
0.570573	0.368345
0.577101	0.566765
0.531266	0.608143
0.473193	0.445286
0.535247	0.487792
0.70095	0.514333
0.645768	0.561763
0.583631	0.58987
0.602237	0.549227
0.591552	0.57505
0.63081	0.683247
0.680083	0.72801
0.700408	0.474911
0.478793	0.515468
0.559434	0.539212
0.544845	0.420856
0.389913	0.559797
0.411271	0.669846
0.397466	0.494608
0.461413	0.472395
0.548387	0.501007
0.378053	0.35176
0.237359	0.202535
0.267286	0.22103
0.290081	0.238001
0.527568	0.623655
0.446953	0.590915
0.405097	0.478588
0.679655	0.705896
0.665824	0.548601
0.642664	0.583385
0.652076	0.676012
0.562727	0.656379
0.514253	0.497665
0.51445	0.478899
0.503041	0.52974
0.499775	0.518389
0.489552	0.513333
0.0849816	0.61951
0.0772033	0.273771
0.060087	0.282
0.074929	0.36214
0.260846	0.395715
0.10927	0.208996
0.111783	0.218286
0.166414	0.349678
0.57024	0.554031
0.413972	0.447213
0.538904	0.428102
0.719342	0.576632
0.385716	0.684291
0.34188	0.628163
0.391102	0.630387
0.250523	0.432245
0.258151	0.4611
0.327012	0.545002
0.406009	0.467094
0.392526	0.567405
0.31686	0.685242
0.340688	0.730376
0.309383	0.495226
0.347526	0.532505
0.871453	0.734229
0.472361	0.478708
0.456079	0.457551
0.317651	0.322497
0.307274	0.31999
0.442803	0.391227
0.595604	0.672485
0.276804	0.515016
0.206985	0.508393
0.198179	0.481501
0.279333	0.658086
0.414304	0.659601
0.136259	0.204419
0.113061	0.178764
0.0993371	0.141261
0.23314	0.26093
0.168592	0.142599
0.147771	0.11103
0.129905	0.114408
0.143254	0.131751
0.37874	0.300163
0.566783	0.536946
0.510084	0.511469
0.510649	0.520501
0.639272	0.619283
0.632287	0.620427
0.598071	0.637746
0.5947	0.536611
0.552491	0.664171
0.573345	0.628096
0.232039	0.223044
0.210881	0.173961
0.216649	0.191922
0.261848	0.217716
0.594221	0.380265
0.4403	0.736402
0.469541	0.661229
0.425941	0.560739
0.546394	0.602473
0.566878	0.674241
0.793177	0.746941
0.652934	0.488563
0.554059	0.40619
0.628694	0.476062
0.586252	0.634449
0.744199	0.593009
0.687323	0.562664
0.646248	0.549934
0.617273	0.390493
0.693494	0.373607
0.663204	0.38238
0.644298	0.380807
0.570773	0.343879
0.57773	0.384959
0.294888	0.446752
0.242963	0.322227
0.240779	0.29541
0.471075	0.500838
0.713396	0.672618
0.639362	0.611519
0.605456	0.60244
0.48746	0.494592
0.47552	0.458885
0.506713	0.545495
0.578558	0.590178
0.601326	0.565158
0.624628	0.5406
0.722327	0.506679
0.463674	0.484068
0.53087	0.47964
0.630063	0.512086
0.6596	0.664631
0.705775	0.632575
0.627547	0.647368
0.601249	0.628346
0.600752	0.6341
0.589004	0.610958
0.663963	0.636057
0.690233	0.567814
0.596524	0.636747
0.67179	0.640559
0.502323	0.420924
0.542895	0.536717
0.723374	0.59798
0.4927	0.431097
0.484796	0.348263
0.446591	0.408732
0.757058	0.472294
0.595078	0.622796
0.605897	0.679556
0.671117	0.671574
0.724078	0.703956
0.668106	0.621134
0.716807	0.617749
0.712885	0.68744
0.686616	0.644128
0.729172	0.781309
0.271006	0.0569402
0.192989	0.0628978
0.262118	0.0785135
0.322465	0.147834
0.226518	0.0484807
0.152592	0.0472496
0.166163	0.0505008
0.267963	0.0473722
0.324007	0.679885
0.28681	0.64197
0.2494	0.474025
0.302615	0.462663
0.259178	0.543546
0.255625	0.508848
0.299302	0.476678
0.334058	0.570723
0.219928	0.381044
0.209428	0.368667
0.22539	0.378109
0.220612	0.458148
0.221839	0.4113
0.275298	0.439107
0.293301	0.454287
0.342845	0.428682
0.348006	0.45558
0.108609	0.0423031
0.107782	0.040284
0.172882	0.0372596
0.140903	0.0435434
0.141715	0.0429353
0.172824	0.0344779
0.115292	0.0441306
0.164343	0.0674104
0.125285	0.0537338
0.703423	0.559901
0.627832	0.63214
0.672616	0.679359
0.582693	0.74179
0.55737	0.628132
0.497809	0.689569
0.4843	0.630221
0.479779	0.614754
0.615537	0.58435
0.491024	0.58705
0.460529	0.529092
0.599567	0.664729
0.645023	0.662992
0.622676	0.663418
0.446531	0.609051
0.418374	0.619426
0.425753	0.589522
0.475231	0.541788
0.45409	0.585905
0.544426	0.550433
0.5565	0.480749
0.674538	0.52238
0.715569	0.630187
0.665546	0.649598
0.574951	0.654925
0.436222	0.749013
0.572588	0.699251
0.455645	0.656345
0.468243	0.611791
0.386012	0.71424
0.431951	0.664588
0.521	0.669256
0.478237	0.682609
0.387891	0.704338
0.487163	0.750809
0.471973	0.725198
0.477791	0.716844
0.649013	0.730823
0.564391	0.720226
0.57118	0.715998
0.479068	0.65963
0.507724	0.68324
0.465301	0.671591
0.732282	0.712791
0.709722	0.659759
0.727848	0.616548
0.646642	0.6066
0.587405	0.624058
0.634704	0.699627
0.6505	0.728725
0.460245	0.471233
0.444057	0.54478
0.503834	0.505357
0.57961	0.510613
0.512857	0.517256
0.469161	0.488728
0.554942	0.50369
0.454328	0.482517
0.562331	0.503716
0.551296	0.499629
0.520895	0.445317
0.468907	0.389422
0.61948	0.500904
0.80409	0.59649
0.67563	0.608502
0.641713	0.592568
0.741588	0.695606
0.669515	0.655744
0.576862	0.585902
0.551805	0.576038
0.616226	0.622965
0.601481	0.581543
0.653641	0.589333
0.51735	0.522104
0.476842	0.42608
0.363562	0.400804
0.441927	0.423691
0.702047	0.70726
0.703634	0.717922
0.726453	0.664206
0.597206	0.626328
0.628425	0.594674
0.464715	0.57219
0.497411	0.558316
0.54118	0.611517
0.579645	0.580699
0.268066	0.32
0.124808	0.17803
0.123721	0.165219
0.151142	0.252006
0.133251	0.664311
0.112447	0.492961
0.109922	0.491081
0.271268	0.758961
0.57206	0.540815
0.588077	0.585438
0.673976	0.713432
0.657864	0.682358
0.606308	0.6424
0.612603	0.617559
0.667348	0.66883
0.657089	0.680295
0.743023	0.631356
0.473959	0.626926
0.468517	0.647293
0.456034	0.716178
0.402796	0.508673
0.429875	0.500696
0.639055	0.513499
0.413103	0.499606
0.434254	0.618722
0.521525	0.745256
0.744239	0.80641
0.571914	0.690448
0.721169	0.832478
0.577744	0.525845
0.59316	0.536937
0.626488	0.495401
0.580354	0.517077
0.260643	0.239311
0.252831	0.246436
0.26931	0.251684
0.33308	0.304155
0.355677	0.3572
0.374984	0.376999
0.425036	0.373618
0.443972	0.316484
0.196897	0.254924
0.169907	0.230248
0.167145	0.2642
0.335647	0.422618
0.199881	0.237705
0.0769675	0.11755
0.0768672	0.116773
0.0955399	0.160792
0.874574	0.861876
0.537448	0.637517
0.416763	0.409883
0.352156	0.389724
0.343661	0.407658
0.33876	0.434841
0.648065	0.796584
0.631954	0.647455
0.673922	0.574819
0.670302	0.560611
0.505027	0.515706
0.46013	0.460746
0.459988	0.466216
0.454358	0.455243
0.457883	0.468941
0.801618	0.677788
0.635696	0.584813
0.528288	0.524918
0.595216	0.562681
0.684931	0.635633
0.687367	0.520011
0.479817	0.329357
0.447223	0.323821
0.41689	0.323271
0.741489	0.640458
0.531106	0.434635
0.51014	0.427114
0.519209	0.333275
0.542365	0.409924
0.430486	0.380253
0.402577	0.333602
0.550079	0.380751
0.599599	0.634203
0.409456	0.384036
0.338074	0.346046
0.38835	0.432743
0.570948	0.517621
0.341201	0.421541
0.293098	0.330292
0.300918	0.405684
0.313329	0.362809
0.379736	0.413232
0.562848	0.518703
0.562677	0.483198
0.570197	0.48511
0.676885	0.62646
0.35014	0.801419
0.136356	0.429233
0.137372	0.400177
0.165473	0.451462
0.698135	0.492176
0.646343	0.490913
0.634958	0.454929
0.710534	0.524772
0.709448	0.498544
0.654198	0.65463
0.633321	0.600706
0.624907	0.496571
0.778048	0.534826
0.555062	0.713228
0.599816	0.616316
0.584604	0.634089
0.511282	0.516275
0.520795	0.44067
0.529157	0.505558
0.516199	0.488803
0.621263	0.552185
0.52129	0.556798
0.278144	0.249707
0.21998	0.20785
0.23231	0.242545
0.200054	0.221783
0.259414	0.237285
0.445876	0.42698
0.676519	0.628601
0.694596	0.650822
0.715716	0.565408
0.569161	0.560159
0.599469	0.692957
0.728989	0.672598
0.675173	0.604747
0.717073	0.621334
0.689374	0.852207
0.739921	0.773964
0.590211	0.649108
0.579577	0.704622
0.767157	0.80309
0.760032	0.646379
0.813993	0.621903
0.708668	0.633641
0.679917	0.633067
0.671294	0.548861
0.677172	0.574402
0.694928	0.664864
0.742353	0.678756
0.693041	0.708367
0.501665	0.472447
0.478561	0.446991
0.520897	0.477282
0.572117	0.579453
0.634767	0.602794
0.748985	0.678729
0.687051	0.632727
0.710833	0.639946
0.731346	0.493111
0.610223	0.512788
0.592793	0.51831
0.582589	0.557069
0.7198	0.623771
0.676277	0.718003
0.656499	0.691868
0.679164	0.792433
0.614281	0.608453
0.621196	0.61587
0.561632	0.668201
0.616091	0.580124
0.630391	0.545283
0.774926	0.77445
0.225042	0.378006
0.225707	0.318134
0.198005	0.321986
0.465247	0.650251
0.514766	0.596781
0.394068	0.448982
0.432358	0.471698
0.553931	0.700403
0.530324	0.763146
0.435911	0.669707
0.419004	0.64813
0.494704	0.685411
0.512189	0.683796
0.57867	0.709859
0.610886	0.687943
0.683914	0.765718
0.605188	0.646116
0.720073	0.754618
0.644294	0.625378
0.547452	0.61121
0.553	0.631602
0.579605	0.659566
0.569518	0.715215
0.641606	0.701138
0.723979	0.713368
0.734853	0.77443
0.569883	0.747642
0.474389	0.634527
0.459919	0.641479
0.454275	0.749481
0.715866	0.730334
0.734501	0.769123
0.714464	0.755241
0.760262	0.805315
0.720635	0.763519
0.698517	0.76469
0.731955	0.829865
0.758274	0.822028
0.777335	0.701442
0.721864	0.748458
0.730017	0.705019
0.720699	0.762723
0.74899	0.707362
0.703049	0.728281
0.80886	0.714827
0.799081	0.759989
0.794056	0.731069
0.710823	0.731866
0.737367	0.734479
0.746523	0.816244
0.706453	0.674014
0.679214	0.624396
0.726771	0.675566
0.573969	0.713485
0.475516	0.545522
0.462951	0.586376
0.673434	0.872933
0.572993	0.820252
0.567355	0.697608
0.738483	0.770077
0.624199	0.696485
0.563721	0.739042
0.692413	0.754894
0.583913	0.7107
0.596358	0.74297
0.65076	0.796923
0.595306	0.696377
0.561558	0.642506
0.57072	0.591105
0.51599	0.567211
0.655214	0.701371
0.39012	0.700417
0.364342	0.660125
0.278534	0.513817
0.271966	0.574541
0.27426	0.511292
0.265923	0.517284
0.360027	0.522799
0.519621	0.563562
0.486014	0.575794
0.352094	0.539615
0.26068	0.375213
0.240906	0.353213
0.34268	0.318438
0.290214	0.330439
0.431377	0.497834
0.88598	0.671755
0.555149	0.570499
0.465393	0.45002
0.548415	0.606077
0.585346	0.62204
0.457766	0.507671
0.429028	0.417257
0.610682	0.508668
0.625556	0.774878
0.587872	0.740532
0.559411	0.732793
0.545285	0.678261
0.571111	0.684848
0.589173	0.662317
0.567571	0.676253
0.623424	0.75344
0.705329	0.795261
0.67444	0.489043
0.650486	0.47912
0.676678	0.508111
0.631979	0.479934
0.630709	0.518954
0.638712	0.599549
0.515784	0.622064
0.570073	0.713872
0.581262	0.749488
0.53758	0.761311
0.54295	0.717682
0.548491	0.640949
0.481099	0.589212
0.510506	0.578382
0.702096	0.687317
0.324805	0.345114
0.215339	0.246144
0.220803	0.257641
0.395939	0.435839
0.653136	0.600369
0.660207	0.626224
0.826529	0.563732
0.776232	0.777311
0.589553	0.612863
0.47055	0.438307
0.487383	0.342571
0.459569	0.354185
0.391955	0.398661
0.368048	0.462258
0.412351	0.465238
0.446558	0.372911
0.566932	0.458014
0.524805	0.574314
0.506265	0.621813
0.396523	0.430807
0.413638	0.366051
0.548221	0.414299
0.572371	0.41822
0.467448	0.377122
0.571626	0.406358
0.544854	0.52961
0.600904	0.531078
0.495029	0.46828
0.425758	0.421271
0.594451	0.597193
0.438214	0.391352
0.497246	0.465968
0.74242	0.730824
0.505965	0.62468
0.465876	0.460717
0.398408	0.415024
0.449946	0.426192
0.477148	0.393087
0.499463	0.540585
0.239376	0.477493
0.164178	0.415841
0.188623	0.433946
0.169761	0.393783
0.172638	0.469715
0.483265	0.373529
0.549782	0.383944
0.476047	0.382973
0.461573	0.343761
0.532569	0.347643
0.806867	0.614838
0.565746	0.380485
0.572553	0.367025
0.663748	0.532965
0.526944	0.585817
0.272473	0.307677
0.305121	0.330427
0.376218	0.524714
0.611065	0.653614
0.557869	0.644265
0.587716	0.630758
0.521128	0.757235
0.528392	0.613833
0.583182	0.595603
0.761301	0.680844
0.66862	0.738182
0.438223	0.464554
[truncated: 987 more rows]
