# Supplementary material for: Local Electrical Dyssynchrony during Atrial Fibrillation: Theoretical Considerations and Initial Catheter Ablation Results
Source: PLoS One. 2016 Oct 25;11(10):e0164236. doi: 10.1371/journal.pone.0164236 (PMC5079563; doi:10.1371/journal.pone.0164236)
Supplement: S1 File — (ZIP) [file pone.0164236.s004.zip › Data used in Figure 2.xlsx]

## Sheet: Data
Recording_Id	Group	Location	Mean CL	Coherence	Dyssynchrony	Waves_Number	Mean_Wave_Size
1	PERS	PV	173.607	0.144784	0.855216	997	12.0221
2	PERS	PV	149.964	0.166174	0.833826	844	16.7808
3	PERS	RA	185.85	0.171993	0.828006	809	14.8838
4	PERS	PV	164.374	0.209184	0.790816	1029	12.0661
5	PERS	RA	164.716	0.218334	0.781666	756	18.3056
6	PERS	PV	159.662	0.236315	0.763685	817	17.5961
7	PERS	RA	175.733	0.242498	0.757502	747	17.4123
8	PERS	PV	163.275	0.247227	0.752773	878	12.5911
9	PERS	RA	171.154	0.257676	0.742324	710	18.7718
10	PERS	PV	204.6	0.268755	0.731245	696	15.9512
11	PAF	RA	146.385	0.270137	0.729863	586	27.9573
12	PAF	RA	140.954	0.287084	0.712916	453	38.4481
13	PERS	PV	179.509	0.287729	0.712271	1003	11.5703
14	PERS	RA	147.471	0.287958	0.712042	568	28.0651
15	PERS	RA	161.817	0.288893	0.711107	457	32.9672
16	PAF	RA	141.681	0.297665	0.702335	490	34.1857
17	PAF	PV	198.076	0.303407	0.696593	362	34.1989
18	PERS	RA	174.512	0.311863	0.688137	678	20.0973
19	PAF	RA	209.387	0.322956	0.677044	431	25.5731
20	PAF	PV	157.158	0.34949	0.65051	451	34.612
21	PERS	PV	163.01	0.379943	0.620057	688	20.8299
22	PAF	PV	177.493	0.38784	0.61216	474	28.5612
23	PAF	PV	177.499	0.388702	0.611298	525	25.4971
24	PAF	RA	177.57	0.426514	0.573486	366	37.9208
25	PAF	PV	190.867	0.44115	0.55885	374	33.6337
26	PERS	RA	159.825	0.463706	0.536294	434	35.0806
27	PAF	PV	175.228	0.494148	0.505852	528	25.8883
28	PAF	PV	200.517	0.504889	0.495111	627	18.5423
29	PERS	RA	170.346	0.552778	0.447222	361	36.5623
30	PAF	PV	177.566	0.559711	0.440289	459	29.4662
31	PAF	RA	205.89	0.603542	0.396458	174	69.3908
32	PAF	PV	240.393	0.609811	0.390189	194	51.8144
33	PAF	RA	228.093	0.731041	0.268959	209	50.1196
34	PAF	RA	212.732	0.756242	0.243758	237	48.0211
35	PAF	RA	195.807	0.788516	0.211484	147	82.6735
36	PAF	RA	240.122	0.84864	0.15136	179	57.1229
37	PAF	RA	251.668	0.858807	0.141193	259	37.7529
38	PAF	PV	197.445	0.984958	0.0150422	84	152.012
